# Supplementary material for: Targeting the Acidic Tumor Microenvironment: Unexpected Pro-Neoplastic Effects of Oral NaHCO3 Therapy in Murine Breast Tissue
Source: Cancers (Basel). 2020 Apr 6;12(4):891. doi: 10.3390/cancers12040891 (PMC7226235; doi:10.3390/cancers12040891)
Supplement: Supplementary file 1 [file cancers-12-00891-s001.zip]

Archive with 2 entries (2 files):
- Supplementary Figures 1-4.docx
- Supplementary Table 1.xlsx
