# Supplementary material for: Targeting the Acidic Tumor Microenvironment: Unexpected Pro-Neoplastic Effects of Oral NaHCO3 Therapy in Murine Breast Tissue
Source: Cancers (Basel). 2020 Apr 6;12(4):891. doi: 10.3390/cancers12040891 (PMC7226235; doi:10.3390/cancers12040891)
Supplement: Supplementary file 1 [file cancers-12-00891-s001.zip › Supplementary Table 1.xlsx]

## Sheet: data
Protein IDs	Gene names	Average Сancer Untreated	Average Normal Untreated	Average Сancer Treated	Average Normal Treated		Cancer Treated/Cancer Untreated	Cancer Treated/Normal Treated	Normal Treated/Normal Untreated	Cancer Untreated/Normal Untreated		t-test(Cancer Treated vs. Cancer Untreated)	t-test(Cancer Treated vs. Normal Treated)	t-test(Normal Treated vs. Normal Untreated)	t-test(Cancer Untreated vs. Normal Untreated)
P97363	Sptlc2	24.1452	23.0189	24.214	23.2672		1.00285	1.04069	1.01079	1.04893		0.729659	0.0069304	0.302895	1.10318e-07
Q62261	Sptbn1	29.2014	30.4679	29.3609	30.0874		1.00546	0.975853	0.987511	0.958431		0.122025	0.00252077	0.101005	1.88215e-06
Q08857	Cd36	22.7513	28.7696	21.9881	28.711		0.966454	0.765841	0.997964	0.79081		0.404639	1.39144e-07	0.914193	3.29752e-05
P07901-REV	Hsp90aa1	29.8052	28.3568	29.8317	28.4819		1.00089	1.04739	1.00441	1.05108		0.827337	0.00189924	0.723011	8.61036e-07
O55143	Atp2a2	28.3013	26.9851	28.3363	27.1404		1.00124	1.04406	1.00575	1.04877		0.796265	0.000536565	0.55032	1.29464e-06
P16332	Mut	24.3077	25.8988	25.3066	25.1147		1.04109	1.00764	0.969726	0.938568		0.00108582	0.582436	0.0274721	2.98995e-06
P20108	Prdx3	27.1862	28.6764	27.4285	28.5106		1.00891	0.962046	0.994217	0.948032		0.292956	0.00577	0.611041	2.98276e-05
P67984	Rpl22	28.4375	26.3128	28.2395	26.951		0.993039	1.04781	1.02425	1.08074		0.252431	0.000181453	0.0595046	4.28351e-06
Q9R0Q9	Mpdu1	24.5589	22.1967	24.8931	23.4804		1.01361	1.06016	1.05783	1.10642		0.194956	0.00132589	0.00480836	3.26116e-06
P62900	Rpl31	27.4754	23.5053	27.3975	24.5775		0.997166	1.11474	1.04561	1.1689		0.642041	4.92837e-05	0.119975	1.88927e-06
Q6ZQ38	Cand1	29.0457	27.7734	29.1299	28.0542		1.0029	1.03834	1.01011	1.04581		0.603691	0.00122022	0.311772	2.23606e-05
P62849	Rps24	27.2636	25.4187	27.1265	25.719		0.994972	1.05473	1.01181	1.07258		0.563224	0.000215054	0.259636	4.37358e-06
Q62425	Ndufa4	27.0495	28.8386	27.2847	26.7205		1.00869	1.02111	0.926553	0.937961		0.423172	0.642316	0.0992696	2.83745e-05
Q60996	Ppp2r5c	25.0875	22.8241	25.0971	23.1519		1.00038	1.08402	1.01436	1.09917		0.952089	0.000167238	0.44752	4.88194e-06
P27573	Mpz	23.1721	32.291	22.864	31.3636		0.986704	0.728998	0.971282	0.717604		0.847465	4.70792e-06	0.266908	3.56221e-05
P10126	Eef1a1	32.7666	31.0617	32.774	31.3218		1.00023	1.04636	1.00837	1.05489		0.969723	0.00146306	0.497422	1.53127e-05
P22892	Ap1g1	26.2793	23.8863	26.2332	24.4305		0.998248	1.07379	1.02278	1.10018		0.890676	0.00393756	0.27226	8.56046e-06
P52480	Pkm	32.2687	31.1985	32.3242	31.2153		1.00172	1.03553	1.00054	1.0343		0.805283	0.00209315	0.947709	0.000117739
P53657	Pkm	32.2687	31.1985	32.3242	31.2153		1.00172	1.03553	1.00054	1.0343		0.805283	0.00209315	0.947709	0.000117739
Q7TMB8	Cyfip1	27.0487	25.8606	26.9894	25.8042		0.997809	1.04593	0.997821	1.04594		0.681521	0.0498128	0.919515	1.84942e-05
Q8VDJ3	Hdlbp	27.9867	26.7782	28.1486	26.6667		1.00578	1.05557	0.995838	1.04513		0.0289332	0.000287414	0.732046	8.4942e-06
P16406	Enpep	22.5627	25.6833	22.1586	25.1459		0.982091	0.8812	0.979077	0.878496		0.329832	3.31963e-05	0.193397	6.22741e-06
P63085	Mapk1	26.957	25.4028	26.8213	26.2739		0.994966	1.02083	1.03429	1.06118		0.200376	0.0260637	0.00879885	8.30534e-06
Q8R010	Aimp2	25.6194	24.5307	25.7759	24.5186		1.00611	1.05128	0.999507	1.04438		0.196398	0.0119538	0.979047	9.19891e-06
P31001	Des	22.7065	27.7412	25.3914	27.7321		1.11825	0.915596	0.999673	0.81851		0.076256	0.0773745	0.987212	3.15685e-05
P47809	Map2k4	23.6627	21.9755	23.5962	22.6896		0.997191	1.03996	1.0325	1.07678		0.717903	0.0216307	0.100798	2.54571e-05
Q9Z1N5	Ddx39b	29.4878	28.1458	29.335	28.3642		0.994821	1.03423	1.00776	1.04768		0.223316	0.00844463	0.52514	1.34325e-05
Q08481	Pecam1	22.6019	25.1329	22.8269	24.683		1.00996	0.924804	0.982098	0.899295		0.502636	6.68839e-05	0.178299	1.42713e-05
Q9DBG3	Ap2b1	28.5567	27.8868	28.59	27.9905		1.00117	1.02142	1.00372	1.02402		0.8017	0.043412	0.700085	0.00028615
Q99K01	Pdxdc1	25.8976	23.8672	25.9441	23.9074		1.0018	1.08519	1.00168	1.08507		0.874641	0.00128005	0.934816	2.82071e-05
Q8VCT4	Ces1d	23.87	29.3465	23.021	29.3173		0.964433	0.785238	0.999005	0.813387		0.313584	3.73655e-07	0.964434	4.43185e-05
Q99P72	Rtn4	28.1701	26.5121	28.303	26.7767		1.00472	1.057	1.00998	1.06254		0.625964	1.98858e-05	0.27203	8.96423e-05
P14869	Rplp0	29.777	27.9371	29.7347	28.1166		0.998578	1.05755	1.00643	1.06586		0.778422	0.000284288	0.652347	3.47426e-05
Q9JHI5	Ivd	23.962	26.1253	24.0974	25.8924		1.00565	0.930675	0.991085	0.917195		0.621718	0.00234944	0.64464	3.31629e-05
P85094	Isoc2a	23.9458	25.0497	24.1176	24.7101		1.00717	0.976022	0.986444	0.955932		0.474558	0.0600415	0.16416	2.68855e-05
Q8BH95	Echs1	25.9953	27.4741	26.2057	26.8825		1.0081	0.974823	0.97847	0.946175		0.41473	0.00526685	0.0280774	0.000258253
Q9DCT8	Crip2	27.4889	25.5862	27.7041	25.6166		1.00783	1.08149	1.00119	1.07437		0.533451	0.000728976	0.94152	2.1622e-05
Q9CR60	Golt1b	24.0113	22.4116	24.3223	22.85		1.01295	1.06443	1.01956	1.07138		0.309317	0.00289329	0.246464	9.86461e-05
Q9EQ20	Aldh6a1	26.1229	28.2895	26.1857	28.188		1.0024	0.928964	0.996413	0.923415		0.764029	4.74924e-05	0.816676	8.1799e-05
Q61990	Pcbp2	28.1082	26.789	28.1582	26.695		1.00178	1.05481	0.996489	1.04924		0.728082	0.000885322	0.8024	9.46465e-05
Q91ZA3	Pcca	25.5829	27.2377	25.682	26.9488		1.00387	0.952992	0.989392	0.939245		0.506284	0.000172727	0.363709	3.55001e-05
Q61559	Fcgrt	22.3282	23.618	22.8823	23.8016		1.02482	0.961379	1.00778	0.945389		0.00236339	0.00773562	0.565567	2.53343e-05
Q9DCB8	Isca2	23.073	25.1658	23.395	24.6826		1.01396	0.947833	0.9808	0.91684		0.295056	0.00545899	0.267653	7.66748e-05
P58281	Opa1	25.0188	26.3148	25.2277	26.2498		1.00835	0.961063	0.997528	0.950751		0.222735	0.00801081	0.859092	0.000167174
P54822	Adsl	26.5208	24.8957	26.4618	25.5177		0.997774	1.037	1.02498	1.06528		0.776958	0.0943298	0.265996	2.96071e-05
P25444	Rps2	28.5154	26.3925	28.7423	27.1531		1.00796	1.05853	1.02882	1.08043		0.39893	0.00283812	0.139366	7.90253e-05
P00329	Adh1	22.9131	25.8169	23.683	25.9781		1.0336	0.911651	1.00624	0.887524		0.306397	0.00376343	0.685228	0.000105561
P61222	Abce1	25.9796	24.3537	26.1616	24.3226		1.00701	1.07561	0.998726	1.06676		0.411434	0.00961096	0.959823	4.38992e-05
Q99M01	Fars2	23.2065	25.0218	23.4009	24.7838		1.00838	0.944201	0.990488	0.927449		0.544206	0.00384644	0.45602	3.16743e-05
P11499	Hsp90ab1	32.7129	31.6358	32.6337	31.6175		0.997578	1.03214	0.999419	1.03405		0.435245	0.00149701	0.948008	3.93144e-05
P62830	Rpl23	27.9772	24.9814	27.8795	25.4907		0.996509	1.09371	1.02039	1.11992		0.701644	0.00143807	0.47791	5.36743e-05
O70423	Aoc3	27.3707	30.415	27.1604	30.0752		0.992317	0.903084	0.988828	0.899908		0.691809	0.000197494	0.489526	3.48569e-05
Q99LD8	Ddah2	26.2407	27.5843	26.2681	26.985		1.00104	0.973433	0.978274	0.951294		0.892205	0.00607019	0.0329937	0.000127142
Q60967	Papss1	25.3422	23.8298	25.6915	24.4301		1.01379	1.05163	1.02519	1.06346		0.11713	0.00170467	0.0980026	6.47547e-05
P51410	Rpl9	28.0147	25.6534	28.1145	26.4089		1.00356	1.06459	1.02945	1.09205		0.733769	0.000734275	0.129201	9.70878e-05
Q9CQ75	Ndufa2	24.473	26.5997	24.6905	26.1037		1.00889	0.945862	0.981351	0.920045		0.355535	0.0229702	0.427542	9.35807e-05
P10493	Nid1	27.9615	29.9268	27.3696	29.2973		0.978833	0.934205	0.978963	0.934329		0.221739	0.00153046	0.136965	0.000361694
Q9JHU4	Dync1h1	30.1745	29.5129	30.1149	29.4357		0.998025	1.02308	0.997386	1.02242		0.715987	0.030674	0.772474	0.000459818
Q8VDM4	Psmd2	28.3566	27.4265	28.349	27.3749		0.999733	1.03558	0.998119	1.03391		0.952565	0.00346813	0.853461	4.76398e-05
P16015	Ca3	25.6651	30.4307	24.8051	30.2034		0.966492	0.821268	0.992531	0.843394		0.313724	9.16131e-06	0.746353	9.75291e-05
Q8R5H1	Usp15	23.6132	22.2659	23.815	23.1782		1.00855	1.02748	1.04097	1.06051		0.247211	0.0663985	0.0373548	9.76057e-05
Q9CZR8	Tsfm	24.935	23.8627	25.1222	24.2012		1.0075	1.03805	1.01419	1.04494		0.23074	0.0265339	0.376224	4.2959e-05
P16858	Gapdh	32.003	30.6314	32.0297	30.9707		1.00083	1.03419	1.01108	1.04478		0.914717	0.0017085	0.243987	0.000284117
Q64467	Gapdh	32.003	30.6314	32.0297	30.9707		1.00083	1.03419	1.01108	1.04478		0.914717	0.0017085	0.243987	0.000284117
Q9JLT4	Txnrd2	23.8578	24.674	23.6862	24.9003		0.992808	0.95124	1.00917	0.966921		0.591152	0.00972542	0.415096	5.1644e-05
P51881	Slc25a5	29.7681	28.7002	29.7614	29.2283		0.999775	1.01824	1.0184	1.03721		0.972727	0.0229357	0.0437149	0.000559473
Q8BFY9	Tnpo1	26.4432	25.3617	26.6212	25.5883		1.00673	1.04036	1.00894	1.04264		0.14959	0.00536775	0.496427	4.47601e-05
Q9WTP6	Ak2	27.1036	27.6569	27.2212	27.2823		1.00434	0.997759	0.986457	0.979994		0.506689	0.828794	0.144096	0.00016577
Q91V04	Tram1	24.0755	22.4163	24.1863	23.1855		1.0046	1.04316	1.03431	1.07402		0.745598	0.0201288	0.0307107	0.000231373
Q6ZWV3	Rpl10;Rpl10l	26.9377	24.4121	26.408	24.3078		0.980336	1.0864	0.995725	1.10346		0.139498	0.000344765	0.829202	6.39358e-05
P86048	Rpl10;Rpl10l	26.9377	24.4121	26.408	24.3078		0.980336	1.0864	0.995725	1.10346		0.139498	0.000344765	0.829202	6.39358e-05
Q9QZE5	Copg1	28.1725	26.8967	28.292	27.2214		1.00425	1.03933	1.01207	1.04743		0.443886	0.00149977	0.290691	7.22147e-05
P09671	Sod2	27.2832	28.7826	27.0906	28.4666		0.992939	0.951663	0.989021	0.947907		0.424611	0.00250753	0.418427	0.000147978
P35979	Rpl12	29.2356	27.8951	29.1338	27.9733		0.996517	1.04149	1.0028	1.04806		0.471853	0.00020498	0.792487	0.000159477
Q61151	Ppp2r5e	24.6529	23.2859	24.6931	23.6743		1.00163	1.04303	1.01668	1.05871		0.839833	0.00655819	0.282475	0.000181979
Q64310	Surf4	26.2369	24.6527	26.1112	24.5534		0.995207	1.06345	0.995971	1.06426		0.731253	0.00556587	0.804048	0.00011863
Q9R069	Bcam	24.2203	26.3644	24.1304	25.9135		0.996291	0.931193	0.982896	0.918673		0.850317	0.00217852	0.319058	0.0006963
Q05920	Pc	26.9136	29.6011	27.1554	29.3145		1.00898	0.926347	0.990318	0.90921		0.366518	4.99026e-05	0.583469	0.000108449
Q9WUA3	Pfkp	26.8218	25.6534	27.1294	25.8588		1.01147	1.04913	1.00801	1.04555		0.388515	0.0094197	0.590254	0.0025691
P62908	Rps3	30.0242	28.5382	29.8857	28.7214		0.995387	1.04054	1.00642	1.05207		0.453907	0.000389819	0.535332	8.07383e-05
Q99JY3	Gimap4	23.2307	26.403	24.3244	25.8937		1.04708	0.939397	0.980708	0.879852		0.0122853	0.0421258	0.520208	0.000160659
Q9D0S9	Hint2	25.5852	26.2903	25.7333	25.9579		1.00579	0.991349	0.987357	0.973182		0.297534	0.276099	0.103004	0.000123581
P70290	Mpp1	23.1707	24.0811	23.5236	23.8781		1.01523	0.985152	0.991572	0.962195		0.131319	0.171731	0.376361	0.000714298
Q8K370	Acad10	22.682	24.7857	22.5053	24.6126		0.99221	0.914382	0.993015	0.915124		0.604156	0.000235925	0.713461	0.000305417
P50247	Ahcy	29.2992	27.8535	28.953	28.0363		0.988184	1.0327	1.00656	1.0519		0.371296	0.0382982	0.612913	0.00111648
Q9WTP7	Ak3	26.6223	27.3326	26.8573	27.0317		1.00883	0.993549	0.98899	0.974013		0.244136	0.290658	0.0508499	0.00188988
Q9QYJ0	Dnaja2	26.9418	26.102	26.9982	25.9405		1.00209	1.04077	0.993814	1.03217		0.617136	0.0537097	0.751221	7.80135e-05
Q9JIF7	Copb1	28.3814	26.7932	28.4191	26.6934		1.00133	1.06465	0.996275	1.05928		0.774844	0.0396482	0.899778	8.47299e-05
P14148	Rpl7	27.9969	26.4766	27.4762	27.0103		0.981399	1.01725	1.02016	1.05742		0.0883667	0.25016	0.176122	0.000104698
Q8BJS4	Sun2	26.5854	27.5116	26.3686	27.1497		0.991846	0.97123	0.986844	0.966333		0.17254	0.000262461	0.0637642	0.000267828
Q922Q1	Marc2	25.9083	24.5299	25.9047	24.7131		0.999862	1.04821	1.00747	1.05619		0.990682	0.0849102	0.771308	0.000321375
Q80TV8	Clasp1	24.4184	23.1249	24.9635	23.3282		1.02233	1.0701	1.00879	1.05593		0.0131714	0.0024614	0.642689	9.02243e-05
Q8R1A4	Dock7	25.4524	23.0563	25.566	24.2856		1.00447	1.05272	1.05331	1.10392		0.628843	0.00184377	0.0262364	0.000159603
P19324	Serpinh1	30.6038	29.2326	30.6656	29.1872		1.00202	1.05065	0.998446	1.04691		0.756004	0.00132698	0.904188	0.000100478
Q9QYR9	Acot2	23.9744	25.3335	23.8233	25.0275		0.9937	0.951887	0.987919	0.946349		0.52645	0.0011146	0.282863	8.62763e-05
O08553	Dpysl2	29.2781	30.731	29.7551	30.4095		1.01629	0.978482	0.989536	0.95272		0.105926	0.0187744	0.148086	9.58064e-05
P56546	Ctbp2	26.3985	24.5037	26.4475	24.4222		1.00186	1.08293	0.996675	1.07733		0.831479	0.000109989	0.846373	9.19859e-05
Q8BP47	Nars	27.4054	26.1244	27.4139	26.2745		1.00031	1.04337	1.00575	1.04903		0.960281	0.0321315	0.763023	0.000109007
P61211	Arl1	26.0187	24.4437	25.9954	24.4125		0.999104	1.06484	0.998724	1.06444		0.88487	0.0134073	0.958373	0.000138168
Q6A0A9	FAM120A	26.0652	24.0098	26.2067	24.6232		1.00543	1.06431	1.02555	1.08561		0.52754	0.000328317	0.190818	0.000157646
Q9JJI8	Rpl38	27.7576	25.5673	27.1583	25.5969		0.978408	1.061	1.00116	1.08567		0.0328625	0.0101692	0.960286	0.000127547
Q9JIY5	Htra2	24.8331	26.1004	24.6008	25.7186		0.990646	0.956538	0.985371	0.951444		0.397596	0.000377159	0.150169	0.000992861
A2RT60	Htra2	24.8331	26.1004	24.6008	25.7186		0.990646	0.956538	0.985371	0.951444		0.397596	0.000377159	0.150169	0.000992861
Q9CZM2	Rpl15	27.1691	25.731	26.8597	26.0904		0.988612	1.02948	1.01397	1.05589		0.254526	0.0591292	0.35758	0.000240191
Q8R050	Gspt1	25.2061	24.1627	25.1758	24.5729		0.998797	1.02453	1.01697	1.04318		0.863214	0.0281776	0.11504	9.79157e-05
O70318	Epb41l2	26.1202	27.1419	26.2215	26.8875		1.00388	0.97523	0.990626	0.962355		0.525833	0.0272229	0.371192	0.000102192
P19536	Cox5b	26.8649	28.6242	26.9909	28.6794		1.00469	0.941124	1.00193	0.93854		0.581239	0.00503124	0.920408	0.000226454
P12382	Pfkl	28.8331	27.148	28.6057	27.1937		0.992112	1.05192	1.00169	1.06207		0.623495	0.00616891	0.881119	0.000457753
Q9D8E6	Rpl4	29.4121	27.5162	29.2258	27.7198		0.993665	1.05433	1.0074	1.0689		0.553502	0.004464	0.672404	0.000301436
Q80UM3	Naa15	25.6378	22.6969	25.5791	23.3154		0.997712	1.09709	1.02725	1.12957		0.850131	0.00348815	0.441786	0.000140994
Q9DBB4	Naa15	25.6378	22.6969	25.5791	23.3154		0.997712	1.09709	1.02725	1.12957		0.850131	0.00348815	0.441786	0.000140994
P97461	Rps5	27.3859	25.6982	27.4667	26.0899		1.00295	1.05277	1.01524	1.06567		0.728106	0.000131997	0.270998	0.000322422
Q61292	Lamb2	26.592	29.4249	26.2109	28.9277		0.985671	0.906082	0.983103	0.903722		0.548608	0.000265685	0.312293	0.000466861
Q8BML9	Qars	26.8496	25.4189	26.6792	25.4717		0.993653	1.0474	1.00208	1.05629		0.249515	0.0493836	0.929259	0.000107991
Q61554	Fbn1	28.9326	31.3206	29.0767	30.6545		1.00498	0.948528	0.978735	0.923758		0.805897	0.0146623	0.115805	0.000160433
Q8JZQ9	Eif3b	28.0565	26.514	27.7675	26.6354		0.9897	1.04251	1.00458	1.05818		0.137358	0.0617285	0.837413	0.000114211
Q8CIE6	Copa	28.7341	26.8938	28.7677	27.1678		1.00117	1.05889	1.01019	1.06843		0.89023	0.0176539	0.671788	0.000280271
P55096	Abcd3	25.0836	23.2938	24.6954	23.5079		0.984523	1.05052	1.00919	1.07684		0.382395	0.0509104	0.593854	0.000109881
P62245	Rps15a	26.9652	25.8128	26.7982	26.0437		0.993808	1.02897	1.00894	1.04465		0.32947	0.00247175	0.344138	0.000186441
Q8BKC5	Ipo5	27.902	26.6383	28.0698	26.795		1.00601	1.04758	1.00588	1.04744		0.328385	0.00166027	0.653066	0.000112142
Q922B2	Dars	28.1503	26.5282	28.0876	26.6554		0.997775	1.05373	1.00479	1.06115		0.780914	0.00624498	0.790545	0.000179027
P14115	Rpl27a	27.7253	25.9046	27.5681	26.5413		0.99433	1.03869	1.02458	1.07029		0.651408	0.00578054	0.0835033	0.000423028
P70670	Naca	28.8648	27.4275	28.4172	27.5004		0.984494	1.03334	1.00266	1.0524		0.0171153	0.0129979	0.846539	0.000148454
Q60817	Naca	28.8648	27.4275	28.4172	27.5004		0.984494	1.03334	1.00266	1.0524		0.0171153	0.0129979	0.846539	0.000148454
P62702	Rps4x	28.7522	27.3977	28.3976	27.292		0.987667	1.04051	0.996144	1.04944		0.125941	0.00174142	0.71874	0.000124505
Q61820	Ran;Rasl2-9	29.0077	27.3578	28.7328	27.8839		0.990523	1.03044	1.01923	1.06031		0.151833	0.0185265	0.196902	0.000140266
P62827	Ran;Rasl2-9	29.0077	27.3578	28.7328	27.8839		0.990523	1.03044	1.01923	1.06031		0.151833	0.0185265	0.196902	0.000140266
O35459	Ech1	24.5894	26.2822	24.8724	26.1246		1.01151	0.952068	0.994006	0.935591		0.393982	0.00662618	0.666933	0.000136568
Q9D172	D10Jhu81e	25.6845	27.4897	25.9935	27.2447		1.01203	0.954074	0.99109	0.934334		0.296478	0.00224572	0.51152	0.000201709
Q9JME5	Ap3b1	25.3148	23.1793	25.1719	23.8407		0.994354	1.05583	1.02854	1.09213		0.54866	0.0411704	0.348689	0.000166238
Q9Z1T1	Ap3b1	25.3148	23.1793	25.1719	23.8407		0.994354	1.05583	1.02854	1.09213		0.54866	0.0411704	0.348689	0.000166238
Q9CRB6	Tppp3	25.4094	27.9447	25.2578	27.3541		0.994033	0.923364	0.978862	0.909272		0.814879	0.00333147	0.130139	0.000191946
P23116	Eif3a	27.6804	26.8185	27.7181	26.6526		1.00136	1.03998	0.993814	1.03214		0.723446	0.00282974	0.591045	0.000140483
Q61001	Lama5	26.9087	28.3643	26.734	27.8976		0.993509	0.958291	0.983546	0.948681		0.566595	0.014738	0.251975	0.000315462
P99028	Uqcrh	26.4936	28.0355	26.6655	27.6921		1.00649	0.96293	0.98775	0.945001		0.471927	0.0347596	0.467206	0.000194774
O35295	Purb	26.8245	24.6422	26.8761	24.7839		1.00192	1.08442	1.00575	1.08856		0.671606	0.00671817	0.849075	0.000144288
P62751	Rpl23a	28.2564	26.8389	28.0252	26.9489		0.991816	1.03994	1.0041	1.05282		0.377356	0.0644492	0.841814	0.000367492
Q9WTR5	Cdh13	24.3549	27.3099	23.8014	26.8065		0.977277	0.887897	0.981568	0.891796		0.342452	0.000459251	0.408753	0.000166709
Q9D2G2	Dlst	27.4395	28.6204	27.2487	28.4206		0.993047	0.958766	0.993021	0.958741		0.198012	0.00151716	0.56372	0.000345977
A2AGT5	Ckap5	25.0946	24.1532	25.3548	24.8775		1.01037	1.01919	1.02999	1.03897		0.13586	0.195965	0.0646314	0.000217018
Q01405	Sec23a	27.0311	25.8468	26.8511	25.9231		0.993339	1.0358	1.00295	1.04582		0.336244	0.026948	0.84712	0.000234535
P47934	Crat	22.0145	26.2426	22.0156	26.6134		1.00005	0.827239	1.01413	0.838886		0.998511	2.40162e-05	0.674563	0.000240953
P16330	Cnp	25.0263	27.4004	25.8344	27.3303		1.03229	0.945265	0.997442	0.913356		0.0699924	0.0082358	0.890437	0.000214303
P42125	Eci1	26.7623	28.4963	26.9459	28.4048		1.00686	0.948636	0.996789	0.939148		0.441853	0.000653359	0.816744	0.000233792
Q99LG2	Tnpo2	24.2865	23.3653	24.7439	23.3861		1.01883	1.05806	1.00089	1.03942		0.0249005	4.51656e-05	0.932281	0.00126785
P00405	Mtco2	28.762	30.3848	28.8229	30.3084		1.00212	0.950986	0.997486	0.946591		0.709401	0.00900257	0.890413	0.000308328
P97351	Rps3a	27.9818	25.8891	27.861	25.903		0.995682	1.07559	1.00054	1.08083		0.502224	2.77132e-05	0.976553	0.000311307
P62852	Rps25	28.5744	27.2593	28.3485	27.5526		0.992095	1.02889	1.01076	1.04825		0.164029	0.00756657	0.370003	0.000257404
Q9QUI0	Rhoa	28.0216	26.9781	28.0377	27.1927		1.00058	1.03107	1.00795	1.03868		0.880948	0.0188984	0.547902	0.000196808
Q91V12	Acot7	25.8397	24.5155	25.948	24.6129		1.00419	1.05424	1.00397	1.05401		0.787373	0.00845336	0.774645	0.00102429
Q9CR57	Rpl14	26.975	25.8849	27.0171	25.9863		1.00156	1.03967	1.00392	1.04211		0.879289	0.00985337	0.723017	0.000239711
Q9CXE7	Tmed5	24.2778	25.5971	24.303	25.159		1.00104	0.965977	0.982885	0.948459		0.91601	0.00469549	0.161462	0.000721925
Q8VEK3	Hnrnpu	30.2589	28.8729	30.1537	28.7184		0.996524	1.04998	0.994652	1.048		0.583334	0.000233207	0.634849	0.000176401
Q6ZWN5	Rps9	28.0054	26.6372	27.7856	26.9571		0.992154	1.03074	1.01201	1.05136		0.33552	0.00765743	0.296115	0.000272221
P80313	Cct7	28.5694	27.566	28.6869	27.6203		1.00411	1.03862	1.00197	1.0364		0.614733	0.0030855	0.861556	0.00218154
P63028	Tpt1	29.2248	27.6635	28.9557	27.8784		0.990792	1.03864	1.00777	1.05644		0.384088	0.0240557	0.605698	0.000198152
P12970	Rpl7a	28.7414	27.7347	28.3493	27.6891		0.986357	1.02384	0.998357	1.0363		0.0881848	0.0567353	0.88646	0.000603621
Q8VDM6	Hnrnpul1	25.1372	23.1734	25.1113	23.9484		0.998969	1.04856	1.03345	1.08475		0.94954	0.0518673	0.260869	0.00282088
P97452	Bop1	25.0133	23.9102	24.707	23.9355		0.987754	1.03223	1.00106	1.04614		0.113134	0.0621423	0.948217	0.000182403
Q9EPL8	Ipo7	26.5358	25.4001	26.5628	25.2367		1.00102	1.05255	0.993566	1.04471		0.855377	0.0156638	0.744261	0.000208874
Q922Q8	Lrrc59	28.2541	26.4605	28.2214	26.5275		0.998845	1.06386	1.00253	1.06778		0.816037	0.000479442	0.888905	0.000285517
P47962	Rpl5	26.589	24.0737	26.4632	24.2606		0.995269	1.09079	1.00776	1.10448		0.66981	0.00108172	0.790245	0.000509493
P14131	Rps16	28.192	26.7615	28.0056	26.9495		0.99339	1.03919	1.00703	1.05345		0.398962	0.00265711	0.576107	0.000311889
Q8K3J1	Ndufs8	24.7842	26.9646	25.0116	26.9973		1.00918	0.926449	1.00121	0.919137		0.297968	0.00172349	0.95786	0.000297245
P28658	Atxn10	24.8895	24.1439	24.9927	23.8427		1.00414	1.04823	0.987526	1.03088		0.541715	0.00116677	0.280858	0.00128822
Q62167	Ddx3x;D1Pas1	29.0288	28.2523	29.1443	28.1689		1.00398	1.03463	0.997046	1.02748		0.24866	0.00240735	0.763711	0.000200504
P16381	Ddx3x;D1Pas1	29.0288	28.2523	29.1443	28.1689		1.00398	1.03463	0.997046	1.02748		0.24866	0.00240735	0.763711	0.000200504
P52503	Ndufs6	24.7129	26.5701	24.9342	26.6562		1.00895	0.935401	1.00324	0.930101		0.274021	0.00743113	0.891493	0.000425452
P48024	Eif1	26.7756	25.1358	26.7812	24.961		1.00021	1.07292	0.993047	1.06524		0.977735	0.00294297	0.749754	0.000228797
Q9D0R2	Tars	26.7243	25.3072	26.6647	25.693		0.997771	1.03782	1.01525	1.05599		0.816601	0.0033763	0.206029	0.000339465
P06151	Ldha	30.788	29.6386	30.6315	29.7863		0.994918	1.02838	1.00498	1.03878		0.586318	0.0159624	0.559832	0.000320348
P00342	Ldha	30.788	29.6386	30.6315	29.7863		0.994918	1.02838	1.00498	1.03878		0.586318	0.0159624	0.559832	0.000320348
Q3U7R1	Esyt1	27.7353	28.7512	28.0891	28.6699		1.01276	0.979743	0.997171	0.964666		0.03127	0.0173762	0.742891	0.000229515
P29341	Pabpc1	29.4268	28.5467	29.2321	28.2603		0.993383	1.03439	0.989967	1.03083		0.221917	0.0101015	0.401187	0.000451495
O35639	Anxa3	28.1976	29.0443	28.6931	28.7195		1.01757	0.999078	0.988817	0.970848		0.148242	0.927612	0.130849	0.00537051
Q91VR5	Ddx1	28.0123	27.2293	28.1122	27.3167		1.00357	1.02912	1.00321	1.02876		0.350285	0.00893708	0.766106	0.000830409
Q91VW3	Sh3bgrl3	25.7862	27.5294	25.9655	27.2935		1.00696	0.951343	0.991431	0.936676		0.521121	0.00835283	0.612577	0.000237642
P04117	Fabp4	26.2141	30.225	25.6978	29.9899		0.980305	0.856881	0.992223	0.867299		0.48982	2.21178e-07	0.633532	0.000319054
P28650	Adssl1	22.9039	24.2651	22.7139	24.7152		0.991703	0.919022	1.01855	0.943904		0.45893	0.000136453	0.25423	0.000299332
P54823	Ddx6	26.8958	25.845	26.7264	25.7191		0.993702	1.03916	0.995127	1.04065		0.433454	0.00439433	0.666296	0.000418802
Q8VE62	Paip1	24.2803	23.714	24.3095	23.2299		1.0012	1.04647	0.979585	1.02388		0.857667	0.024475	0.284714	0.000436297
Q71RI9	Ccbl2	22.3727	23.8578	23.1275	23.637		1.03374	0.978445	0.990747	0.937752		0.0959245	0.216417	0.565821	0.00362087
Q78PY7	Snd1	28.596	27.7236	28.6513	27.458		1.00193	1.04346	0.99042	1.03147		0.743049	0.00834642	0.514977	0.00165499
P17427	Ap2a2	27.312	26.4004	27.3594	26.6724		1.00174	1.02576	1.0103	1.03453		0.8177	0.0370106	0.436145	0.00543876
Q99LB2	Dhrs4	24.6535	23.8792	24.694	24.3039		1.00164	1.01605	1.01779	1.03243		0.848423	0.255079	0.200169	0.00177258
Q8VDW0	Ddx39a	25.0429	23.3942	25.1074	24.118		1.00258	1.04103	1.03094	1.07048		0.837896	0.139909	0.271838	0.000300208
Q02788	Col6a2	28.4037	30.8371	28.4694	30.4968		1.00231	0.933522	0.988964	0.921089		0.933497	0.00593772	0.198621	0.000967276
Q3UDE2	Ttll12	26.0983	25.076	26.21	25.2822		1.00428	1.0367	1.00822	1.04077		0.350405	0.0144552	0.577023	0.000320061
E9Q555	Rnf213	27.4041	25.4186	27.5643	25.8834		1.00585	1.06494	1.01828	1.07811		0.637016	0.0397231	0.574379	0.000422558
Q9WUU7	Ctsz	24.9635	23.82	25.2456	23.7708		1.0113	1.06204	0.997935	1.048		0.329205	0.00349156	0.888914	0.000301985
Q9CQH7	Btf3l4	26.0402	24.5896	25.968	24.8324		0.997228	1.04573	1.00988	1.05899		0.725073	0.00483756	0.535752	0.000284594
P53026	Rpl10a	27.7135	26.2357	27.3408	26.3185		0.98655	1.03884	1.00316	1.05633		0.189599	0.0121203	0.81804	0.000261861
Q99J47	Dhrs7b	23.4616	24.3576	23.3135	24.2491		0.993687	0.96142	0.995545	0.963218		0.458262	0.00271697	0.650325	0.000283106
Q924C1	Xpo5	24.5672	22.5809	24.8124	22.9657		1.00998	1.08041	1.01704	1.08796		0.340057	0.00293548	0.511876	0.000263092
P41216	Acsl1	26.3639	28.4058	26.1649	28.8401		0.992453	0.907242	1.01529	0.928118		0.438107	1.99938e-05	0.45035	0.00128758
P28474	Adh5	27.9378	26.95	28.1153	27.0717		1.00635	1.03855	1.00452	1.03665		0.231682	0.00525603	0.72144	0.000434942
Q9D662	Sec23b	25.7336	24.0785	25.7598	24.7843		1.00102	1.03936	1.02931	1.06874		0.930796	0.00881432	0.0619297	0.000383963
P02468	Lamc1	28.6489	30.3055	28.0994	29.8743		0.980817	0.940588	0.985771	0.945338		0.329837	0.00715928	0.333413	0.00254086
Q3TC72	Fahd2	22.6084	24.4437	22.8263	24.2487		1.00964	0.94134	0.992025	0.924917		0.190104	0.00432024	0.709586	0.000314408
Q9DCS9	Ndufb10	26.4448	27.9705	26.5995	27.7974		1.00585	0.956906	0.993813	0.945453		0.457999	0.0100041	0.719985	0.000847706
Q6NZC7	Sec23ip	25.4682	24.0767	25.1261	24.2791		0.986568	1.03488	1.00841	1.05779		0.126905	0.0202882	0.603275	0.000454473
P27659	Rpl3	27.6752	26.1514	27.4386	26.3399		0.991449	1.04171	1.00721	1.05827		0.463299	0.0113799	0.618846	0.000565787
Q8R2Y2	Mcam	25.2766	26.907	25.6292	26.7276		1.01395	0.958904	0.993333	0.939405		0.290722	0.0183943	0.696656	0.0012647
Q9DCW4	Etfb	28.4718	29.4442	28.5489	29.387		1.00271	0.971481	0.998059	0.966974		0.469796	0.00900682	0.856051	0.000301827
Q9ERS2	Ndufa13	25.7281	27.7217	25.6075	27.5522		0.99531	0.929418	0.993885	0.928087		0.495579	0.00505222	0.805798	0.000547713
Q9Z2H5	Epb41l1	25.2434	23.8088	25.1731	23.7211		0.997213	1.06121	0.996319	1.06026		0.810713	0.000668525	0.777324	0.000584612
Q8BWT1	Acaa2	28.4285	29.3931	28.5734	29.1495		1.0051	0.980234	0.991715	0.967183		0.371719	0.0183879	0.338319	0.000532107
Q6NZJ6	Eif4g1	26.7799	25.4499	26.6793	24.948		0.996244	1.06939	0.980279	1.05226		0.533764	0.00586696	0.379507	0.000317193
Q8R4N0	Clybl	24.0204	25.9536	23.6721	25.5494		0.985499	0.926523	0.984424	0.925512		0.320433	0.00372438	0.487876	0.000616531
Q9JKC8	Ap3m1	25.1796	23.5552	24.9613	24.0819		0.991331	1.03652	1.02236	1.06896		0.528136	0.126473	0.359584	0.000598585
Q8R2R9	Ap3m1	25.1796	23.5552	24.9613	24.0819		0.991331	1.03652	1.02236	1.06896		0.528136	0.126473	0.359584	0.000598585
P46935	Nedd4	28.2172	27.1565	28.1429	27.1383		0.997367	1.03702	0.999328	1.03906		0.74444	0.00306425	0.945742	0.000495212
Q04857	Col6a1	29.4937	31.8052	29.6431	31.5771		1.00507	0.938754	0.992829	0.927325		0.846178	0.00581672	0.3726	0.00151374
P28660	Nckap1	25.8292	24.394	25.8999	24.7086		1.00274	1.04821	1.0129	1.05883		0.737413	0.0243487	0.565534	0.00112645
P52293	Kpna2	23.7226	22.56	23.8305	22.6905		1.00455	1.05024	1.00578	1.05153		0.709872	0.0216879	0.753828	0.00108008
Q8CAQ8	Immt	27.44	28.819	27.4584	28.5124		1.00067	0.963034	0.989362	0.952149		0.895815	0.0243905	0.536699	0.000664116
Q9Z2I8	Suclg2	26.5532	27.4853	26.5334	27.2273		0.999255	0.974514	0.990615	0.966088		0.931035	0.015095	0.358935	0.00365751
P14206	Rpsa	30.817	29.8149	30.6913	29.9174		0.995921	1.02587	1.00344	1.03361		0.337951	0.0113596	0.737915	0.000391576
O54724	Ptrf	28.3386	30.1647	28.1541	29.8898		0.99349	0.941931	0.990884	0.939461		0.631344	0.00258364	0.540896	0.000352846
Q3UIU2	Ndufb6	23.3538	25.2706	23.7815	25.016		1.01831	0.950654	0.989923	0.924149		0.0871173	0.0581301	0.710922	0.000550848
Q62465	Vat1	27.0286	27.7394	27.1671	27.5637		1.00512	0.98561	0.993666	0.974374		0.447983	0.0587771	0.356224	0.00152543
Q9CQZ6	Ndufb3	23.8048	24.8972	23.5771	24.832		0.990434	0.949462	0.997383	0.956123		0.604008	0.0774712	0.911831	0.00496182
P21107	Tpm3	27.6403	29.1554	27.7969	28.813		1.00566	0.964736	0.988254	0.948035		0.499192	0.0108945	0.427582	0.000879706
O54774	Ap3d1	25.5942	22.8717	25.6454	23.3696		1.002	1.09739	1.02177	1.11903		0.899	0.0013917	0.492814	0.000706624
Q80XI3	Eif4g3	24.2708	22.5978	24.8014	23.7781		1.02186	1.04304	1.05223	1.07404		0.0386528	0.243315	0.242078	0.000493631
Q9CWP6	Mospd2	24.0128	22.9276	24.3347	23.0125		1.01341	1.05746	1.0037	1.04733		0.264915	0.00115851	0.767453	0.00157653
Q8BMF4	Dlat	27.6634	29.3445	27.8931	29.2993		1.0083	0.952006	0.998461	0.942712		0.047457	0.00162101	0.924791	0.000422703
Q9R0E2	Plod1	26.2418	23.5893	26.2652	23.8999		1.00089	1.09897	1.01317	1.11245		0.965233	0.020618	0.739301	0.000783619
Q61735	Cd47	24.0899	25.273	24.1942	25.0833		1.00433	0.964555	0.992496	0.953187		0.751064	0.0652596	0.599255	0.000340263
P61021	Rab5b	24.2195	25.3291	24.5708	25.4434		1.0145	0.965704	1.00451	0.956194		0.00668938	0.00684439	0.734056	0.000411539
P34914	Ephx2	22.9212	25.5633	22.576	25.3607		0.984938	0.890194	0.992076	0.896646		0.620899	0.0111184	0.808241	0.000378607
O70133	Dhx9	28.7584	27.964	28.6882	28.0022		0.997561	1.0245	1.00137	1.02841		0.611534	0.0638443	0.913782	0.000458592
P62242	Rps8	28.424	27.3278	28.2441	27.4525		0.993669	1.02883	1.00456	1.04011		0.48212	0.00979585	0.607801	0.000565519
P62192	Psmc1	27.0436	25.7838	27.2461	26.0582		1.00749	1.04558	1.01064	1.04886		0.166211	0.000884146	0.433777	0.000401573
P84091	Ap2m1	24.67	23.6918	24.6338	24.082		0.998532	1.02291	1.01647	1.04129		0.925299	0.0825016	0.210469	0.026122
Q9D0I9	Rars	27.396	26.314	27.2712	26.3757		0.995445	1.03395	1.00235	1.04112		0.442805	0.0106214	0.855148	0.00047553
Q99MN9	Pccb	25.6149	26.9478	25.7964	26.8954		1.00709	0.959138	0.998056	0.950535		0.239359	0.00621587	0.89718	0.000425662
Q8C878	Uba3	25.3771	24.7545	25.6072	24.5736		1.00907	1.04206	0.992693	1.02515		0.0729316	0.0109256	0.614515	0.00124085
Q60994	Adipoq	24.8321	26.7522	23.9978	26.8031		0.966405	0.895337	1.0019	0.928224		0.0570912	5.73887e-06	0.889155	0.000578106
P63323	Rps12	28.6339	26.8478	28.4604	27.0813		0.993939	1.05092	1.0087	1.06653		0.433802	0.00556956	0.645905	0.000418834
P70202	Lxn	25.0926	26.0176	25.1342	25.4897		1.00166	0.986056	0.979707	0.964445		0.80764	0.0329139	0.0195282	0.00104718
Q7TNV0	Dek	25.5874	23.7596	25.5569	24.512		0.998806	1.04263	1.03167	1.07693		0.865081	0.0116349	0.155877	0.000439311
Q9QYJ3	Dnajb1	25.1679	23.6374	25.279	23.8149		1.00441	1.06148	1.00751	1.06475		0.560651	0.00634916	0.731559	0.000424996
Q3TXS7	Psmd1	27.8705	26.7913	27.9865	26.7911		1.00416	1.04462	0.999993	1.04028		0.541511	0.00723794	0.999647	0.000609358
Q9D6J6	Ndufv2	26.3855	28.3595	26.4702	28.0731		1.00321	0.9429	0.989904	0.930395		0.680511	0.00616762	0.651667	0.000956251
Q9EPK7	Xpo7	24.9609	22.9901	24.7956	23.2258		0.993379	1.06759	1.01025	1.08572		0.634089	4.21457e-05	0.508317	0.000570519
Q9CXZ1	Ndufs4	25.7717	27.816	25.5413	27.7672		0.991062	0.919837	0.998246	0.926505		0.206749	0.00164351	0.944132	0.000856999
P17182	Eno1	31.884	31.2328	32.2479	31.2258		1.01141	1.03273	0.999776	1.02085		0.0799787	0.0043851	0.978398	0.000481734
P58252	Eef2	31.7616	30.8266	31.7154	30.6324		0.998545	1.03535	0.993699	1.03033		0.736509	0.00176039	0.541553	0.000902494
Q99JY0	Hadhb	28.2898	29.6945	28.122	29.6389		0.994069	0.94882	0.998127	0.952693		0.408062	0.000929152	0.894105	0.00067267
Q3UPL0	Sec31a	27.5584	26.4814	27.6169	26.4671		1.00212	1.04344	0.999462	1.04067		0.642602	0.00729704	0.972489	0.000784572
Q8QZS1	Hibch	25.8426	26.8935	25.7302	26.7372		0.995651	0.96234	0.994186	0.960923		0.505592	0.00073355	0.588622	0.00113449
Q6P5F9	Xpo1	27.5673	26.4027	27.559	26.7065		0.9997	1.03192	1.01151	1.04411		0.961106	0.00491009	0.338867	0.00062437
O35226	Psmd4	25.859	24.4266	26.0821	24.5887		1.00863	1.06073	1.00664	1.05864		0.2045	4.29963e-05	0.638959	0.000524284
Q9QZA0	Ca5b	21.9151	24.0492	22.3381	23.2581		1.0193	0.960443	0.967107	0.91126		0.549523	0.161232	0.107464	0.00188627
P16460	Ass1	26.357	24.7757	26.4318	25.6142		1.00284	1.03192	1.03384	1.06382		0.864847	0.294152	0.257186	0.00126047
Q60715	P4ha1	26.565	24.5119	26.5059	24.6862		0.997775	1.07371	1.00711	1.08376		0.875987	0.023916	0.819675	0.000952005
Q8BGZ4	Cdc23	23.9599	22.1133	23.6809	22.7302		0.988359	1.04183	1.0279	1.0835		0.27149	0.0208207	0.263354	0.000831028
Q920E5	Fdps	26.0959	24.6726	26.0176	24.9267		0.996999	1.04377	1.0103	1.05769		0.808298	0.00800444	0.451106	0.000631644
Q9CQN6	Tmem14c	24.6055	23.8352	25.1151	24.3446		1.02071	1.03165	1.02137	1.03232		0.0878284	0.0152293	0.0465396	0.00673225
P14576	Srp54	25.7372	24.2292	26.0389	24.1003		1.01172	1.08044	0.99468	1.06224		0.0487135	0.000108605	0.776824	0.000581418
Q61598	Gdi2	30.0318	29.293	29.8411	29.3939		0.993648	1.01521	1.00344	1.02522		0.0909954	0.149305	0.751465	0.000576562
Q8R1F1	Fam129b	28.1251	27.2087	28.1952	26.996		1.00249	1.04442	0.992182	1.03368		0.651962	0.00729641	0.594948	0.00081507
P62196	Psmc5	27.5545	26.6833	27.4464	26.5264		0.996077	1.03468	0.994118	1.03265		0.273104	0.0275293	0.699017	0.000610848
Q62087	Pon3	25.5053	26.3653	25.7483	26.3088		1.00953	0.978693	0.997858	0.967383		0.253169	0.0936061	0.851926	0.000739599
Q9DB15	Mrpl12	24.3558	25.1788	24.4087	24.6475		1.00217	0.990313	0.978898	0.967315		0.862994	0.561693	0.183333	0.0100886
P01831	Thy1	25.1523	27.6968	25.3373	26.2775		1.00736	0.964221	0.948755	0.908129		0.80682	0.14382	0.00603873	0.00184167
P32233	Drg1	25.0828	24.0098	25.1419	23.9623		1.00236	1.04923	0.998022	1.04469		0.765679	0.0130846	0.915926	0.000665861
Q60714	Slc27a1	22.2307	24.3356	22.2819	23.6325		1.0023	0.94285	0.971109	0.913505		0.872704	0.00260911	0.166509	0.000724862
P15626	Gstm2	24.428	25.6179	24.2623	25.4806		0.993216	0.952187	0.994639	0.953551		0.711994	0.0215041	0.634799	0.000621264
P47911	Rpl6	28.7557	27.5516	28.5441	28.0132		0.992641	1.01895	1.01675	1.0437		0.498612	0.0981734	0.118886	0.00132702
P50427	Sts	21.7297	23.3152	22.0265	23.4452		1.01366	0.939491	1.00557	0.931995		0.447638	0.00542077	0.752857	0.00122891
Q8BU30	Iars	27.0696	24.3244	26.8021	24.7797		0.990119	1.08162	1.01872	1.11286		0.295355	0.0441763	0.669416	0.000674752
P09041	Pgk1	30.8886	29.8652	30.9313	29.9797		1.00138	1.03174	1.00384	1.03427		0.841079	0.00508079	0.70068	0.000999926
P09411	Pgk1	30.8886	29.8652	30.9313	29.9797		1.00138	1.03174	1.00384	1.03427		0.841079	0.00508079	0.70068	0.000999926
P26883	Fkbp1a	24.6491	25.7512	23.9421	25.1254		0.971315	0.952903	0.975698	0.957203		0.0910209	0.0206463	0.132663	0.00645267
P62717	Rpl18a	26.299	24.3347	26.1343	24.3014		0.993737	1.07542	0.998632	1.08072		0.684801	0.00129256	0.944431	0.00124025
Q9EQH3	Vps35	27.6257	27.1193	27.6979	27.3445		1.00262	1.01293	1.0083	1.01867		0.419554	0.122475	0.33246	0.000769217
P80315	Cct4	28.8099	27.6761	28.9008	27.7011		1.00315	1.04331	1.0009	1.04097		0.634987	0.00359264	0.950927	0.00264893
E9PVA8	Gcn1l1	26.7739	24.9502	26.9359	24.7642		1.00605	1.08769	0.992546	1.07309		0.353691	0.00165606	0.777897	0.000941572
Q8BSY0	Asph	27.9154	26.9648	28.1299	27.1937		1.00769	1.03443	1.00849	1.03525		0.434938	0.00116309	0.367878	0.00710777
P14873	Map1b	25.2649	26.852	25.4386	26.4001		1.00687	0.96358	0.98317	0.940895		0.495509	0.0125471	0.281994	0.000695565
P58137	Acot8	23.0759	21.9657	22.7494	22.2438		0.985851	1.02273	1.01266	1.05054		0.302257	0.204265	0.395936	0.000703333
P21619	Lmnb2	26.0847	27.061	26.3829	26.8535		1.01143	0.982475	0.992331	0.963922		0.257614	0.0729301	0.392809	0.00219623
P62838	Ube2d2;Ube2d3	27.0256	25.9015	26.7708	25.8808		0.990572	1.03439	0.999201	1.0434		0.156853	0.0198595	0.958655	0.000723383
P61079	Ube2d2;Ube2d3	27.0256	25.9015	26.7708	25.8808		0.990572	1.03439	0.999201	1.0434		0.156853	0.0198595	0.958655	0.000723383
P61080	Ube2d2;Ube2d3	27.0256	25.9015	26.7708	25.8808		0.990572	1.03439	0.999201	1.0434		0.156853	0.0198595	0.958655	0.000723383
Q6ZWY6	Ube2d2;Ube2d3	27.0256	25.9015	26.7708	25.8808		0.990572	1.03439	0.999201	1.0434		0.156853	0.0198595	0.958655	0.000723383
B2RY56	Rbm25	24.3672	23.1871	24.624	23.0911		1.01054	1.06639	0.995857	1.05089		0.440125	0.00588664	0.808106	0.000713537
P30999	Ctnnd1	27.9198	26.8302	28.0761	26.9896		1.0056	1.04026	1.00594	1.04061		0.416434	0.000169919	0.563541	0.00152837
P38647	Hspa9	29.1063	29.5832	29.1616	29.3311		1.0019	0.994218	0.99148	0.983881		0.748713	0.367933	0.150566	0.00850113
P01872	Ighm	24.3409	27.4015	23.5427	27.666		0.967204	0.85096	1.00965	0.888306		0.416734	0.000343744	0.637523	0.00156928
Q80XN0	Bdh1	26.2305	24.6558	26.1233	24.962		0.995914	1.04652	1.01242	1.06387		0.775109	0.0137864	0.431116	0.000755334
Q68FD5	Cltc	31.3521	30.653	31.3307	30.7474		0.999318	1.01897	1.00308	1.02281		0.887784	0.0906559	0.778893	0.00213058
Q9CXW4	Rpl11	28.7172	27.4626	28.3854	27.5075		0.988445	1.03191	1.00164	1.04569		0.0229659	0.0105614	0.908502	0.00102001
Q9JMA1	Usp14	25.8831	24.6563	25.823	24.7809		0.997679	1.04205	1.00505	1.04975		0.545027	0.0251461	0.801359	0.000840187
P62267	Rps23	27.2889	25.1208	27.3777	25.6765		1.00325	1.06625	1.02212	1.08631		0.72204	0.00782051	0.443949	0.00113315
Q9CWS0	Ddah1	23.5808	26.0475	24.2834	25.0743		1.0298	0.968459	0.962639	0.905303		0.190523	0.101551	0.0827439	0.00098196
P62889	Rpl30	27.5031	25.2968	27.3872	25.2089		0.995784	1.08641	0.996523	1.08722		0.608079	0.00219047	0.905576	0.0010352
Q9D1G5	Lrrc57	22.2147	22.7457	22.5866	22.4289		1.01674	1.00703	0.986071	0.976656		0.0360702	0.420648	0.109291	0.00473909
Q63918	Sdpr	24.4272	26.2588	24.817	25.8175		1.01596	0.961247	0.983195	0.930246		0.326101	0.103214	0.491226	0.00212532
Q9DBF1	Aldh7a1	27.4744	26.7471	27.5266	26.7708		1.0019	1.02823	1.00089	1.02719		0.759096	0.00796019	0.924969	0.00219978
P62082	Rps7	28.7943	27.2698	28.679	27.5786		0.995996	1.0399	1.01132	1.0559		0.486782	0.00238789	0.48352	0.000903434
Q62230	Siglec1	23.8634	27.2127	24.0933	26.3685		1.00963	0.913717	0.968977	0.876922		0.765133	0.0352657	0.390174	0.00207741
P17809	Slc2a1	24.2742	23.1191	24.1081	23.8468		0.993157	1.01096	1.03147	1.04996		0.653634	0.553053	0.0757754	0.00223623
Q9QXK3	Copg2	25.5066	23.7464	25.784	23.8859		1.01087	1.07946	1.00588	1.07413		0.27126	0.0049548	0.832707	0.00161988
P61027	Rab10	25.9837	25.4221	25.9944	25.6946		1.00041	1.01167	1.01072	1.02209		0.955913	0.450807	0.480758	0.00639124
P51660	Hsd17b4	27.6307	27.0069	27.471	27.1617		0.994218	1.01139	1.00573	1.0231		0.273281	0.176468	0.537325	0.00532024
Q8VHI3	Pofut2	23.8975	23.026	23.9934	23.2033		1.00401	1.03405	1.0077	1.03785		0.714321	0.0873723	0.640116	0.00122021
P58058	Nadk	25.856	24.6464	25.6831	25.0776		0.993311	1.02414	1.0175	1.04908		0.470188	0.124211	0.323569	0.00128745
Q9R111	Gda	24.495	26.2832	24.7871	26.0821		1.01193	0.95035	0.992348	0.931963		0.584141	0.00610829	0.577702	0.00406477
P26638	Sars	27.7747	26.7611	27.7039	26.6336		0.99745	1.04019	0.995236	1.03788		0.628724	0.0660727	0.822215	0.000990288
Q9D8N0	Eef1g	28.8226	27.9263	28.7983	27.9762		0.999159	1.02938	1.00179	1.0321		0.919897	0.0658839	0.90018	0.00143331
Q8VCT3	Rnpep	27.1714	25.9344	27.2361	25.4727		1.00238	1.06923	0.982199	1.0477		0.762619	0.0179807	0.501638	0.00122679
A2AN08	Ubr4	26.123	24.5093	26.3325	24.3324		1.00802	1.0822	0.992784	1.06584		0.297084	0.0123119	0.816126	0.0012416
Q8CGC7	Eprs	28.1558	27.0119	28.1085	26.906		0.998321	1.04469	0.996081	1.04235		0.707388	0.0126608	0.824541	0.00113798
P62311	Lsm3	25.364	26.1187	25.3779	25.6775		1.00055	0.988333	0.983109	0.971106		0.957512	0.312693	0.145204	0.0124267
Q61316	Hspa4	29.1019	28.2603	29.018	27.9861		0.997117	1.03687	0.990298	1.02978		0.582955	0.0377365	0.561489	0.00156033
O70591	Pfdn2	25.3548	26.0594	25.5409	25.6488		1.00734	0.995793	0.984245	0.97296		0.384111	0.581995	0.042186	0.00402851
P61082	Ube2m	25.5063	24.5054	25.8718	23.8397		1.01433	1.08524	0.972833	1.04084		0.0202854	0.000751352	0.233509	0.00233342
Q61543	Glg1	27.4022	26.5408	27.5967	26.2141		1.0071	1.05274	0.98769	1.03245		0.347936	0.00161689	0.345486	0.00105495
Q8CC88	Vwa8	22.7857	23.6365	23.0237	23.7293		1.01044	0.970263	1.00393	0.964006		0.243345	0.0129471	0.722518	0.00211367
P62754	Rps6	27.8959	26.8023	27.6941	26.7213		0.992767	1.03641	0.996981	1.04081		0.472384	0.0454572	0.853135	0.00164291
Q60865	Caprin1	26.8961	26.1007	26.6148	25.7988		0.989541	1.03163	0.988434	1.03048		0.132739	0.000782352	0.146478	0.00145875
P19253	Rpl13a	27.0211	25.9311	26.6835	26.0937		0.987503	1.0226	1.00627	1.04204		0.243038	0.156643	0.707476	0.00592165
O35643	Ap1b1	27.8241	27.0013	27.9804	26.9228		1.00562	1.03928	0.997094	1.03047		0.373884	0.0814777	0.892859	0.00323351
O35855	Bcat2	24.0987	25.6314	24.1742	25.6492		1.00313	0.942492	1.00069	0.940202		0.793433	0.00298484	0.970925	0.0025407
Q9Z2H7	Gipc2	24.5371	22.3232	24.5769	22.8906		1.00163	1.07367	1.02542	1.09918		0.954499	0.0301948	0.373814	0.00429322
Q8R2Y8	Ptrh2	25.431	24.5536	25.4396	24.3295		1.00034	1.04563	0.990872	1.03573		0.961674	0.00245676	0.477146	0.00129468
Q5M8N4	Sdr39u1	23.0902	23.9773	23.1858	23.879		1.00414	0.970967	0.995903	0.963004		0.735682	0.0786729	0.762271	0.00296865
Q8BMA6	Srp68	25.4121	23.1503	25.3203	24.1035		0.996389	1.05048	1.04117	1.0977		0.601737	0.0192671	0.198089	0.00117616
Q922H4	Gmppa	24.9766	23.7194	25.0437	23.9327		1.00268	1.04642	1.00899	1.053		0.76549	0.0402085	0.703003	0.00296629
Q99NB9	Sf3b1	26.9978	25.7026	27.0862	25.7328		1.00328	1.05259	1.00117	1.05039		0.685067	0.0364072	0.961449	0.00146602
Q8BRH0	Tmtc3	24.2404	22.9098	23.9598	22.9516		0.988422	1.04393	1.00182	1.05808		0.586312	0.166437	0.940166	0.00393997
Q6URW6	Myh14	28.914	28.318	28.6959	28.1431		0.992456	1.01964	0.993827	1.02105		0.234046	0.0342674	0.435562	0.00283482
Q9CPW2	Fdx1l	21.719	22.6166	22.0834	22.0056		1.01677	1.00353	0.972983	0.960313		0.19451	0.718604	0.0144799	0.0048839
P02469	Lamb1	28.3346	29.472	27.9217	29.1452		0.985426	0.95802	0.98891	0.961408		0.360878	0.0130299	0.395535	0.0142783
P17563	Selenbp1;Selenbp2	25.8874	27.0551	25.7385	26.8436		0.994249	0.958833	0.992181	0.956839		0.647839	0.0166785	0.573866	0.00168465
Q63836	Selenbp1;Selenbp2	25.8874	27.0551	25.7385	26.8436		0.994249	0.958833	0.992181	0.956839		0.647839	0.0166785	0.573866	0.00168465
Q9CQX2	Cyb5b	26.5523	28.2899	26.2929	28.0269		0.990231	0.938131	0.990705	0.93858		0.57404	0.00126676	0.549169	0.00340139
Q9CR86	Carhsp1	25.372	24.3592	25.2093	24.1812		0.993586	1.04252	0.992693	1.04158		0.56947	0.0308544	0.64683	0.00139511
Q922D8	Mthfd1	27.5562	26.6847	27.5668	26.4187		1.00038	1.04346	0.990032	1.03266		0.956276	0.0391795	0.602616	0.00124869
Q9WVJ2	Psmd13	27.4615	26.7268	27.3799	26.4368		0.997028	1.03567	0.989151	1.02749		0.551661	0.0460573	0.521307	0.00198561
Q9Z0N1	Eif2s3x;Eif2s3y	27.5813	25.0263	27.505	25.7826		0.997233	1.0668	1.03022	1.10209		0.658194	0.00417692	0.344972	0.0017333
Q9Z0N2	Eif2s3x;Eif2s3y	27.5813	25.0263	27.505	25.7826		0.997233	1.0668	1.03022	1.10209		0.658194	0.00417692	0.344972	0.0017333
Q8BMJ2	Lars	26.9904	25.7373	26.9056	25.8883		0.996858	1.03929	1.00587	1.04869		0.695492	0.0317799	0.749705	0.00134074
O35887	Calu	28.523	27.4545	28.7543	28.1032		1.00811	1.02317	1.02363	1.03892		0.282766	0.0629832	0.0958475	0.00192358
Q9CY58	Serbp1	26.4399	24.5235	26.3664	24.3511		0.99722	1.08276	0.992972	1.07815		0.717414	0.000421805	0.767818	0.00126791
Q8CHK3	Mboat7	24.3443	23.719	23.9448	23.6303		0.983591	1.01331	0.996259	1.02636		0.187351	0.380426	0.724967	0.0037656
Q80X82	Sympk	24.1503	23.3452	24.1694	23.3177		1.00079	1.03653	0.99882	1.03448		0.882755	0.0589852	0.954374	0.00254905
Q99PV0	Prpf8	28.0745	26.978	28.0021	26.7774		0.99742	1.04574	0.992566	1.04065		0.757915	0.126223	0.796628	0.00274865
Q7TMY8	Huwe1	25.6593	24.5404	25.8412	24.1857		1.00709	1.06845	0.985544	1.04559		0.38189	0.00286434	0.462425	0.00132263
Q9CXA2	L3hypdh	24.3993	23.1868	24.4212	23.441		1.0009	1.04182	1.01096	1.05229		0.953477	0.0167788	0.543273	0.0169745
O88738	Birc6	25.4991	23.6738	25.3244	23.6409		0.99315	1.07121	0.99861	1.0771		0.351425	0.0113357	0.963977	0.00210437
Q8VEE1	Lmcd1	22.1706	24.2852	23.3648	24.0815		1.05387	0.970241	0.991609	0.912924		0.132399	0.297325	0.648935	0.00342466
P13597	Icam1	25.7352	27.1151	25.9184	26.7199		1.00712	0.970005	0.985424	0.94911		0.660265	0.0303105	0.165679	0.00290123
Q6PDL0	Dync1li2	25.4438	24.2157	25.4542	24.4388		1.00041	1.04155	1.00921	1.05071		0.952396	0.0178687	0.639406	0.00153086
Q9CQ62	Decr1	26.9548	28.0686	26.9525	28.3205		0.999913	0.951695	1.00897	0.960318		0.98255	0.00108127	0.5358	0.00140588
Q9CYH2	Fam213a	22.9198	24.2427	23.1128	24.6623		1.00842	0.937172	1.01731	0.945429		0.710109	0.000889921	0.273881	0.029519
Q9DCD0	Pgd	29.0769	28.1382	28.7853	28.0816		0.989972	1.02506	0.99799	1.03336		0.078373	0.0231845	0.860254	0.0014691
Q9CR64	Tmem167a	23.9065	22.803	24.6833	23.0804		1.03249	1.06945	1.01217	1.04839		0.0891935	8.26236e-05	0.280856	0.0316518
P62331	Arf6	26.0798	25.0549	25.6547	24.8701		0.983701	1.03155	0.992625	1.04091		0.0680557	0.0369502	0.623977	0.00147972
Q91Z53	Grhpr	26.1689	25.2305	26.3793	25.1676		1.00804	1.04814	0.99751	1.03719		0.558229	0.0249177	0.885706	0.0084179
Q3UTJ2	Sorbs2	25.4506	27.2762	25.4822	27.0088		1.00124	0.943478	0.990198	0.933071		0.90635	0.00807472	0.68426	0.00405687
Q61093	Cybb	24.2897	23.1969	24.3023	24.0025		1.00052	1.01249	1.03473	1.04711		0.977623	0.527905	0.0456153	0.0117349
Q8K310	Matr3	27.1793	26.2966	27.53	26.5065		1.0129	1.03862	1.00798	1.03357		0.0487965	0.0116746	0.581156	0.00176984
Q9EQP2	Ehd4	26.7909	27.4456	26.8609	27.3154		1.00261	0.983365	0.995255	0.976147		0.75959	0.0491232	0.462319	0.00580917
P14685	Psmd3	26.929	26.0365	26.7796	26.2273		0.994453	1.02106	1.00733	1.03428		0.50454	0.0929534	0.532027	0.00152927
Q9WUA2	Farsb	26.812	25.6954	27.0234	25.7189		1.00788	1.05072	1.00091	1.04346		0.0900556	0.00542241	0.959514	0.00178435
Q9QY23	Pkp3	26.0836	24.6873	26.2657	24.4359		1.00698	1.07488	0.989815	1.05656		0.529595	0.0157148	0.719657	0.00294927
O55026	Entpd2	24.842	26.6704	24.6389	26.3315		0.991824	0.93572	0.98729	0.931443		0.767014	0.0126911	0.353137	0.00239488
Q9CY27	Tecr	25.0066	23.4419	25.0094	24.211		1.00011	1.03298	1.03281	1.06675		0.992718	0.0189567	0.124429	0.00591234
P56135	Atp5j2	26.3393	28.1918	26.3175	28.0843		0.999173	0.937088	0.996185	0.934286		0.92422	0.00453816	0.869479	0.0019873
O70475	Ugdh	25.547	23.5297	25.5239	23.245		0.999097	1.09804	0.987899	1.08573		0.942108	0.00881607	0.739079	0.00275672
Q99LC5	Etfa	28.5977	29.6518	28.8355	29.6194		1.00831	0.973536	0.998905	0.964451		0.0396139	0.0166868	0.930299	0.0016364
P10649	Gstm1	27.2672	28.7332	27.038	28.8593		0.991595	0.936891	1.00439	0.948979		0.524298	9.98182e-07	0.528756	0.00157182
P19639	Gstm1	27.2672	28.7332	27.038	28.8593		0.991595	0.936891	1.00439	0.948979		0.524298	9.98182e-07	0.528756	0.00157182
O35660	Gstm1	27.2672	28.7332	27.038	28.8593		0.991595	0.936891	1.00439	0.948979		0.524298	9.98182e-07	0.528756	0.00157182
Q99L45	Eif2s2	26.2378	23.9141	26.0955	24.6215		0.994578	1.05987	1.02958	1.09717		0.46741	0.00214788	0.320964	0.00162479
Q7TPV4	Mybbp1a	27.7724	26.3159	27.7725	26.5658		1	1.04542	1.0095	1.05535		0.999783	0.00642335	0.573139	0.00190445
Q921K8	Tcaf2	26.7051	23.7248	26.5693	24.1524		0.994915	1.10007	1.01802	1.12562		0.79307	0.0118057	0.683348	0.00231297
Q6P542	Abcf1	26.0071	23.096	26.0366	23.6867		1.00113	1.09921	1.02558	1.12604		0.877974	0.00238465	0.531217	0.00184388
Q60770	Stxbp3	22.9203	22.3358	23.4059	22.9263		1.02119	1.02092	1.02644	1.02617		0.13409	0.11884	0.0514593	0.068296
P80318	Cct3	29.0723	28.2956	29.157	28.2075		1.00292	1.03366	0.996888	1.02745		0.660731	0.00453686	0.783588	0.00963861
P63276	Rps17	27.893	25.915	27.9143	26.635		1.00076	1.04803	1.02778	1.07633		0.839976	3.46087e-05	0.187452	0.00185393
Q9DCV4	Rmdn1	23.3822	24.5593	23.482	24.1325		1.00427	0.973044	0.982625	0.952072		0.636906	0.0506114	0.251703	0.00239928
O55029	Copb2	28.2444	27.1824	28.1646	26.8854		0.997172	1.04758	0.989077	1.03907		0.626083	0.0255176	0.597748	0.00299615
Q9D7N9	Apmap	26.3754	27.0577	25.9628	27.0971		0.984358	0.958138	1.00146	0.974784		0.0174822	0.000290914	0.881457	0.00636224
P62075	Timm13	25.7594	26.4321	25.6614	25.9617		0.996196	0.988432	0.982205	0.97455		0.805473	0.418872	0.10352	0.0497598
Q9WTI7	Myo1c	27.9387	28.558	28.0805	28.4258		1.00508	0.987851	0.995373	0.978314		0.435314	0.0910508	0.45795	0.0025404
Q922K7	Nop2	24.4069	23.1206	24.7906	23.583		1.01572	1.0512	1.02	1.05563		0.378522	0.0388205	0.366132	0.00798612
P70399	Tp53bp1	24.007	22.8444	23.9827	23.2555		0.998989	1.03127	1.01799	1.05089		0.961441	0.248333	0.358808	0.00241853
P08207	S100a10	27.0805	28.2803	26.8258	27.7828		0.990593	0.965555	0.982407	0.957577		0.465729	0.0035938	0.118425	0.00713163
Q8R1I1	Uqcr10	26.1317	27.5792	25.8043	27.4469		0.987474	0.940155	0.995205	0.947515		0.23903	0.00183515	0.800764	0.00473039
Q9DCT2	Ndufs3	27.9039	29.4759	28.0914	29.5642		1.00672	0.950182	1.003	0.946667		0.220454	0.00443088	0.879179	0.00300969
P62141	Ppp1cb	28.7573	28.021	28.7666	27.7849		1.00032	1.03533	0.991573	1.02628		0.915403	0.00433281	0.474036	0.00201891
O88796	Rpp30	23.7157	22.55	23.7039	22.9487		0.999501	1.03291	1.01768	1.05169		0.958942	0.0247497	0.265659	0.00181899
Q8R016	Blmh	26.7154	24.8136	26.5372	25.5139		0.993329	1.04011	1.02822	1.07664		0.383278	0.0458208	0.303441	0.00190459
O09061	Psmb1	28.0643	27.5368	28.1809	27.5547		1.00415	1.02273	1.00065	1.01916		0.378654	0.0848983	0.958287	0.00249095
P68040	Gnb2l1	29.537	28.5519	29.3731	27.9384		0.994452	1.05135	0.978512	1.0345		0.0798584	0.0465727	0.38573	0.00188151
Q8BK63	Csnk1a1	24.6835	23.0542	24.5987	22.9942		0.996567	1.06978	0.997397	1.07067		0.798059	0.000591617	0.898422	0.00413728
Q68FL6	Mars	25.8753	24.0995	25.8082	24.0232		0.997406	1.0743	0.996835	1.07369		0.75354	0.00782855	0.91795	0.00226208
Q9ERG0	Lima1	26.532	24.0153	26.4522	23.7062		0.996994	1.11583	0.987131	1.10479		0.826291	0.00161321	0.72236	0.00229544
O88329	Myo1b	26.7186	25.5098	26.9162	25.6521		1.0074	1.04928	1.00558	1.04739		0.637958	0.0193326	0.777857	0.0194652
P46735	Myo1b	26.7186	25.5098	26.9162	25.6521		1.0074	1.04928	1.00558	1.04739		0.637958	0.0193326	0.777857	0.0194652
O09111	Ndufb11	23.4001	25.3517	23.325	25.4645		0.996788	0.915979	1.00445	0.92302		0.833023	0.000214075	0.852537	0.00523464
Q9CQH3	Ndufb5	25.3666	26.9526	25.0079	26.8465		0.98586	0.931512	0.996066	0.941156		0.0908608	0.0017599	0.859417	0.00318213
P68254	Ywhaq	29.0673	28.4081	29.1677	28.5995		1.00346	1.01987	1.00674	1.0232		0.569922	0.0986122	0.549503	0.00186449
O08663	Metap2	26.132	24.589	26.3432	24.6621		1.00808	1.06817	1.00297	1.06275		0.289724	0.00741974	0.908261	0.00243396
P70122	Sbds	25.3159	23.8911	24.9225	23.8305		0.984458	1.04582	0.997466	1.05964		0.0402608	3.99875e-05	0.878753	0.00198766
Q99JB2	Stoml2	26.4208	26.9897	26.3562	26.611		0.997552	0.990424	0.98597	0.978924		0.717378	0.0421749	0.0175754	0.0125164
Q3UMC0	Katnal2;Spata5	26.8135	25.8964	26.337	25.9647		0.98223	1.01434	1.00264	1.03541		0.544159	0.671278	0.887094	0.00564799
Q9D3R6	Katnal2;Spata5	26.8135	25.8964	26.337	25.9647		0.98223	1.01434	1.00264	1.03541		0.544159	0.671278	0.887094	0.00564799
O70400	Pdlim1	26.2303	27.0795	26.5865	26.6315		1.01358	0.998309	0.983456	0.968639		0.228045	0.82271	0.108367	0.0238378
Q9CZ13	Uqcrc1	28.8157	30.1936	28.8715	30.105		1.00194	0.959026	0.997067	0.954364		0.715296	0.0169617	0.874049	0.00266181
Q9Z2I0	Letm1	26.251	26.7566	26.35	26.5363		1.00377	0.992977	0.991769	0.981103		0.280181	0.269471	0.25777	0.00208036
Q61656	Ddx5	29.546	28.6704	29.5716	28.3849		1.00087	1.04181	0.990042	1.03054		0.863731	0.0161933	0.537817	0.00205965
Q62448	Eif4g2	25.4454	23.5493	25.4052	23.47		0.998418	1.08246	0.996631	1.08052		0.828524	0.0341309	0.933961	0.00272537
Q8BP67	Rpl24	27.5217	26.2936	27.2841	26.5498		0.991366	1.02766	1.00974	1.04671		0.342671	0.00394926	0.446388	0.00480054
P60229	Eif3e	26.6583	25.5116	26.4369	24.921		0.991696	1.06083	0.976849	1.04495		0.172029	0.0392028	0.411844	0.00211347
Q9D051	Pdhb	26.9526	28.3177	27.0285	28.4204		1.00282	0.951026	1.00363	0.951792		0.63004	0.00373609	0.848395	0.00518783
Q99LD4	Gps1	24.9362	24.1753	24.6344	24.418		0.987897	1.00886	1.01004	1.03147		0.101174	0.482424	0.452057	0.00220451
O54962	Banf1	27.3309	28.1878	27.7136	28.2363		1.014	0.98149	1.00172	0.969602		0.239369	0.0598037	0.834758	0.0131307
P58021	Tm9sf2	26.0032	24.8645	26.0626	25.1564		1.00228	1.03602	1.01174	1.0458		0.796078	0.00366533	0.412503	0.00414842
Q922F4	Tubb6	26.1582	24.3226	26.4185	25.1485		1.00995	1.0505	1.03395	1.07547		0.555365	0.0911251	0.328452	0.0112571
P97493	Txn2	25.1605	26.0369	25.0758	25.7142		0.996631	0.975173	0.987607	0.966343		0.672431	0.117022	0.436559	0.00367613
P60335	Pcbp1	29.2756	27.9992	29.4269	27.9079		1.00517	1.05443	0.99674	1.04559		0.346847	0.0010583	0.841654	0.0022262
P26231	Ctnna1	28.9362	28.0854	28.9386	27.8166		1.00009	1.04034	0.990432	1.03029		0.987641	0.00111326	0.3828	0.00217778
Q65CL1	Ctnna1	28.9362	28.0854	28.9386	27.8166		1.00009	1.04034	0.990432	1.03029		0.987641	0.00111326	0.3828	0.00217778
Q60676	Ppp5c	23.9416	22.7841	23.8151	23.2374		0.994713	1.02486	1.0199	1.05081		0.506679	0.232808	0.437569	0.00324986
P19783	Cox4i1	28.1139	29.6438	28.1168	29.5718		1.0001	0.950796	0.997571	0.948389		0.986043	0.00596953	0.904086	0.0043499
P61358	Rpl27	27.2514	26.17	27.0096	26.6034		0.991127	1.01527	1.01656	1.04132		0.392482	0.0832683	0.145488	0.00660026
Q9CZX8	Rps19	28.9302	27.5704	28.9273	27.9867		0.999899	1.03361	1.0151	1.04932		0.987066	0.0240847	0.397785	0.00275051
P06802	Enpp1	26.9048	25.0213	27.729	24.8633		1.03063	1.11526	0.993685	1.07527		0.0859316	0.00559394	0.864454	0.00621957
Q9R0Q6	Arpc1a	24.6142	23.3457	24.4346	23.3157		0.992703	1.04799	0.998715	1.05434		0.532383	0.0207781	0.951064	0.00372612
Q9CX86	Hnrnpa0	27.9616	26.7447	28.0214	26.309		1.00214	1.06509	0.983708	1.0455		0.68934	0.006534	0.475577	0.00339615
Q8R1S0	Coq6	21.4016	23.9277	21.392	24.0822		0.999552	0.888293	1.00645	0.894426		0.959994	0.011475	0.88467	0.00219227
Q99PL5	Rrbp1	28.2606	27.4612	28.2814	27.0937		1.00074	1.04384	0.986616	1.02911		0.912486	0.00607333	0.330171	0.00233391
Q9CPR4	Rpl17	27.4634	26.4098	27.5422	26.3068		1.00287	1.04696	0.996099	1.03989		0.64671	0.0344359	0.86104	0.0060055
Q5XJY5	Arcn1	26.5508	25.7478	26.4459	25.6728		0.996048	1.03011	0.997087	1.03119		0.550651	0.0268898	0.821024	0.00241818
P17439	Gba	25.1777	23.7002	24.8258	24.0188		0.986023	1.0336	1.01344	1.06234		0.235946	0.0966096	0.553506	0.00245655
Q80Y81	Elac2	24.1283	23.3099	24.2635	23.5948		1.0056	1.02834	1.01222	1.03511		0.545628	0.0192404	0.239649	0.0023803
Q9D7X3	Dusp3	23.0799	24.0086	23.3909	23.7222		1.01348	0.986036	0.988071	0.961316		0.23171	0.273904	0.376302	0.00487361
Q9ERK4	Cse1l	30.6401	29.3427	30.6296	29.0666		0.999657	1.05377	0.99059	1.04421		0.964686	0.0105016	0.637986	0.0033786
Q9CPP6	Ndufa5	24.9561	26.6219	25.2632	26.1323		1.01231	0.966742	0.98161	0.937426		0.120751	0.0241122	0.367975	0.00307232
P60060	Sec61g	25.5603	23.9392	25.0916	23.9154		0.981665	1.04918	0.999008	1.06772		0.117371	0.00369263	0.958558	0.00248254
P62843	Rps15	27.4991	25.8051	27.0408	25.3718		0.983334	1.06578	0.983209	1.06565		0.133237	0.00342226	0.452518	0.00242092
Q9QXB9	Drg2	24.967	24.087	24.8452	24.2074		0.995118	1.02635	1.005	1.03654		0.563896	0.0758195	0.751834	0.00463156
P28352	Apex1	27.9644	27.1468	27.9769	26.9792		1.00045	1.03698	0.993826	1.03012		0.946558	0.0522758	0.728959	0.00278214
Q9CZ30	Ola1	26.8297	25.8125	27.2218	25.8258		1.01461	1.05406	1.00051	1.03941		0.0322698	0.00226483	0.975064	0.00321793
Q9JJ28	Flii	26.2989	24.7182	26.0781	24.6657		0.991604	1.05726	0.997877	1.06395		0.210479	0.0308725	0.94137	0.00386392
P62264	Rps14	28.527	25.8894	28.3301	25.8299		0.993097	1.09679	0.997704	1.10188		0.297659	0.00102811	0.948065	0.00265505
Q9JMH6	Txnrd1	27.4335	26.766	27.3146	26.5543		0.995665	1.02863	0.992094	1.02494		0.358077	0.0323648	0.537424	0.00251603
Q99JX3	Gorasp2	25.5679	24.4159	25.9195	24.5529		1.01375	1.05566	1.00561	1.04718		0.0472362	0.000563496	0.729633	0.00301398
Q61576	Fkbp10	26.6254	25.0721	26.78	25.3384		1.00581	1.05689	1.01062	1.06195		0.624785	0.00508565	0.629204	0.00506994
P12787	Cox5a	27.5335	29.2615	27.892	29.3186		1.01302	0.951341	1.00195	0.940947		0.342515	0.0339711	0.938766	0.010199
O88712	Ctbp1	26.412	25.4592	26.5218	25.2206		1.00416	1.05159	0.990626	1.03743		0.504234	0.00626512	0.591428	0.00287408
Q8BK64	Ahsa1	26.7641	26.1683	26.6144	26.1132		0.994405	1.01919	0.997891	1.02277		0.244965	0.016997	0.791121	0.0028578
Q80SU7	Gvin1	23.3625	24.7008	23.9657	24.0338		1.02582	0.997165	0.972998	0.945818		0.445979	0.94722	0.325936	0.00381278
Q924Z4	Cers2	23.3018	22.0836	23.1705	22.3494		0.994363	1.03674	1.01203	1.05516		0.729313	0.0517729	0.470778	0.00692459
P56480	Atp5b	32.6002	33.9594	32.7258	33.8677		1.00385	0.966282	0.997301	0.959976		0.528845	0.0169222	0.865055	0.00488437
P68368	Tuba4a	28.056	26.9635	28.1703	26.8341		1.00407	1.04979	0.9952	1.04052		0.570499	0.000779141	0.725465	0.00291919
P35550	Fbl	27.181	25.3138	27.0661	25.9513		0.995774	1.04296	1.02518	1.07376		0.713828	0.0319698	0.342465	0.00418839
Q61033	Tmpo	27.9158	28.4135	27.8882	27.9064		0.999012	0.999351	0.982153	0.982485		0.92584	0.953748	0.0788989	0.065314
Q9CQW1	Ykt6	25.4061	24.4639	25.1914	24.5177		0.991548	1.02748	1.0022	1.03851		0.172137	0.101889	0.903532	0.00395551
Q91VI7	Rnh1	28.4922	26.9735	28.8739	26.3692		1.0134	1.09499	0.977597	1.0563		0.0507802	0.0123438	0.525846	0.00420448
Q8C2E7	Kiaa0196	23.1267	22.2851	23.1776	22.7083		1.0022	1.02066	1.01899	1.03776		0.844555	0.177831	0.291783	0.0209338
P97384	Anxa11	27.1941	28.052	27.349	27.9626		1.00569	0.978055	0.996815	0.969419		0.427508	0.00725127	0.707078	0.00358028
O88322	Nid2	24.8626	26.4541	24.4917	25.9264		0.98508	0.94466	0.980053	0.939839		0.554525	0.0198811	0.227503	0.00880541
P36916	Gnl1	23.8277	22.9703	23.9713	23.4127		1.00603	1.02386	1.01926	1.03733		0.590237	0.101423	0.238678	0.0143326
Q8BTJ4	Enpp4	22.526	24.3192	22.937	23.804		1.01825	0.963577	0.978817	0.926265		0.318746	0.0246605	0.251016	0.0030241
Q99LB7	Sardh	25.4466	21.5021	24.6594	22.9747		0.969064	1.07333	1.06848	1.18345		0.589662	0.131582	0.112235	0.0180912
Q9QXS1	Plec	31.5538	31.1139	31.4824	30.9837		0.997736	1.01609	0.995816	1.01414		0.705455	0.00678747	0.396191	0.0341964
Q91WU5	As3mt	23.259	24.2988	23.4117	23.6667		1.00656	0.989226	0.973984	0.957208		0.681893	0.533506	0.134503	0.0140926
Q80W54	Zmpste24	25.7903	24.9529	25.9025	25.6074		1.00435	1.01152	1.02623	1.03356		0.575085	0.324698	0.0776346	0.00859583
Q63961	Eng	22.7567	24.6021	23.1034	23.7346		1.01524	0.973407	0.964739	0.924991		0.571253	0.250266	0.052657	0.00364205
P62334	Psmc6	26.972	25.6871	27.1244	25.683		1.00565	1.05612	0.999841	1.05002		0.16907	0.000271084	0.992493	0.00303246
P46061	Rangap1	26.7997	25.8322	26.7865	25.513		0.999509	1.04991	0.987645	1.03745		0.934201	0.0477909	0.608882	0.00289131
Q9JI46	Nudt3	23.3906	24.1117	23.4257	23.5343		1.0015	0.995383	0.976056	0.970097		0.845224	0.568452	0.0159416	0.00297662
Q9Z110	Aldh18a1	26.3081	24.0405	26.5447	24.7737		1.00899	1.07149	1.0305	1.09433		0.335856	0.0491939	0.478339	0.00313921
Q9CR68	Uqcrfs1	27.2667	28.6571	27.3716	28.718		1.00385	0.953117	1.00213	0.951482		0.4167	0.00611547	0.911866	0.00394409
Q9CQI3	Gmfb	25.8536	26.5646	26.2056	26.1709		1.01362	1.00133	0.985177	0.973233		0.0338338	0.876259	0.173617	0.00728207
Q80UW8	Polr2e	23.5925	24.8407	22.9293	23.7754		0.971892	0.964411	0.957117	0.949751		0.115746	0.0151807	0.0499771	0.0412466
P45952	Acadm	26.929	28.3051	26.8476	28.4592		0.996978	0.943371	1.00544	0.951382		0.752738	0.000162662	0.728625	0.00637394
P61804	Dad1	26.2877	25.5039	26.4049	26.0009		1.00446	1.01554	1.01949	1.03073		0.534657	0.123516	0.147758	0.0163568
P52825	Cpt2	25.9556	26.7833	25.9509	26.9786		0.999819	0.961909	1.00729	0.969096		0.963307	0.00215347	0.559174	0.00313436
P48036	Anxa5	31.3043	32.1371	31.5602	32.1531		1.00818	0.98156	1.0005	0.974087		0.311555	0.00808801	0.920179	0.00313583
P11438	Lamp1	23.446	25.0914	23.275	24.54		0.992704	0.948451	0.978021	0.934423		0.712333	0.00327211	0.188348	0.0067381
Q9Z1W9	Stk39	24.9785	22.2373	25.9868	23.3755		1.04037	1.11171	1.05119	1.12327		0.0804071	0.00209129	0.228097	0.00459138
Q62469	Itga2	25.4102	23.8537	25.2414	23.7439		0.99336	1.06307	0.995394	1.06525		0.670571	0.00131784	0.795843	0.00498225
P31254	Uba1	29.8693	29.3768	30.0966	29.3994		1.00761	1.02372	1.00077	1.01676		0.0167763	0.016659	0.936306	0.0065278
Q02053	Uba1	29.8693	29.3768	30.0966	29.3994		1.00761	1.02372	1.00077	1.01676		0.0167763	0.016659	0.936306	0.0065278
Q9EPU0	Upf1	26.9824	24.6094	26.8665	25.1917		0.995704	1.06648	1.02366	1.09643		0.617344	0.0119381	0.499456	0.00420834
O08749	Dld	27.6545	28.9534	27.4918	28.8908		0.994116	0.951576	0.997837	0.955138		0.43634	0.000403386	0.885733	0.0056465
P70302	Stim1	24.2921	25.1914	24.4425	25.2611		1.00619	0.967593	1.00277	0.9643		0.579609	0.00861573	0.797917	0.00706627
P05063	Aldoc	28.6815	27.6311	29.0838	27.5239		1.01403	1.05668	0.996119	1.03801		0.216468	0.000212956	0.738978	0.00884779
B1AZI6	Thoc2	25.264	24.3594	25.4096	24.453		1.00576	1.03912	1.00384	1.03714		0.492222	0.0148974	0.813167	0.00883819
Q02248	Ctnnb1	27.0454	25.9277	27.1727	25.8187		1.00471	1.05244	0.995795	1.04311		0.490778	0.000764417	0.791132	0.00571443
P13439	Umps	25.4542	24.2985	25.2541	24.2009		0.99214	1.04352	0.995981	1.04756		0.493502	0.108468	0.887071	0.00525547
P35585	Ap1m1	25.2282	24.0662	25.1962	24.7673		0.998732	1.01732	1.02914	1.04828		0.828219	0.481088	0.347769	0.00349784
P97855	G3bp1	27.1055	26.1711	27.2467	26.1379		1.00521	1.04242	0.998731	1.0357		0.558416	0.0120643	0.932592	0.00380831
Q6PD26	Pigs	25.6265	24.9926	25.7908	25.312		1.00641	1.01892	1.01278	1.02536		0.240223	0.00867854	0.114177	0.00358347
Q05D44	Eif5b	26.1072	24.2799	25.9646	24.8386		0.994538	1.04533	1.02301	1.07526		0.412864	0.0103556	0.392721	0.00380949
Q8K2I3	Fmo2	22.5211	24.2809	22.8268	23.988		1.01357	0.951594	0.987933	0.927521		0.654683	0.0713737	0.46454	0.00337316
Q9D6R2	Idh3a	27.7684	28.9712	27.9191	28.9985		1.00543	0.962779	1.00094	0.958484		0.417273	0.0584592	0.9638	0.00466701
Q9DBJ1	Pgam1	29.9267	28.9736	29.9568	28.982		1.001	1.03364	1.00029	1.0329		0.893881	0.0203672	0.98304	0.00345488
P50543	S100a11	28.8465	27.5814	28.8164	27.2899		0.998956	1.05593	0.98943	1.04587		0.925132	0.0105377	0.598568	0.00628114
P63037	Dnaja1	26.4658	25.5119	26.3612	25.5079		0.996049	1.03345	0.999842	1.03739		0.441496	0.0594407	0.99385	0.00375037
Q99P88	Nup155	26.5063	25.3318	26.3474	25.1063		0.994007	1.04943	0.991098	1.04636		0.385003	0.102905	0.768858	0.00391359
Q61830	Mrc1	23.6193	26.1664	23.8075	25.3291		1.00797	0.939928	0.967999	0.902658		0.84685	0.0875373	0.224293	0.0098877
Q91W50	Csde1	25.1598	24.2503	24.9704	24.0153		0.99247	1.03977	0.990309	1.03751		0.354003	0.0290062	0.582695	0.00459508
Q9DCX2	Atp5h	28.276	29.5267	28.3196	29.2981		1.00154	0.966605	0.992257	0.957644		0.854202	0.0262514	0.655555	0.0091358
Q8BGD9	Eif4b	25.4883	24.4214	25.4484	25.1222		0.998438	1.01299	1.02869	1.04369		0.854645	0.287359	0.100408	0.00401586
Q60631	Grb2	24.0737	25.1931	23.9577	24.9644		0.995181	0.959674	0.990923	0.955567		0.702784	0.00267228	0.546364	0.0118057
P49717	Mcm4	25.6469	23.8161	25.3923	24.4378		0.990071	1.03906	1.0261	1.07687		0.625824	0.149213	0.322805	0.00368045
Q921F4	Hnrnpll	26.0636	24.7166	26.0221	23.7959		0.998408	1.09355	0.96275	1.0545		0.752113	0.00747604	0.288715	0.0038929
Q7TMF3	Ndufa12	23.9344	25.418	23.8346	25.6035		0.995828	0.930911	1.0073	0.941633		0.648674	0.00410098	0.771563	0.00625047
Q3TCH7	Cul4a	23.8499	22.3897	23.9275	22.674		1.00325	1.05528	1.0127	1.06522		0.724278	0.00798211	0.623427	0.0065014
P61164	Actr1a	26.8961	26.0536	26.8935	26.3734		0.999902	1.01972	1.01228	1.03234		0.989904	0.162939	0.404208	0.00460166
P03930	Mtatp8	27.1064	28.2569	27.0261	28.0155		0.997038	0.964684	0.991456	0.959283		0.758118	0.0104119	0.569833	0.00887876
Q8VDP6	Cdipt	24.6472	24.0047	24.9264	24.1837		1.01133	1.03071	1.00746	1.02676		0.19647	0.0247419	0.598463	0.0319626
Q1HFZ0	Nsun2	26.0368	24.5213	25.8156	25.0311		0.991507	1.03134	1.02079	1.0618		0.343556	0.0248002	0.316302	0.00382542
P62270	Rps18	28.2996	26.7672	28.0036	27.048		0.98954	1.03533	1.01049	1.05725		0.12488	0.0293448	0.619576	0.0046822
Q3UJB9	Edc4	25.7176	24.2997	25.6231	24.4202		0.996326	1.04926	1.00496	1.05835		0.682343	0.000752291	0.774925	0.00386782
O09106	Hdac1	26.2624	24.9614	26.125	25.7478		0.994771	1.01465	1.0315	1.05212		0.333498	0.222553	0.119812	0.00389872
Q6P4T2	Snrnp200	28.2458	27.4013	28.2439	27.3444		0.999932	1.0329	0.997925	1.03082		0.991605	0.0842549	0.91299	0.00718006
Q9CWM4	Pfdn1	23.9804	24.7647	23.995	23.8982		1.00061	1.00405	0.965013	0.968332		0.95221	0.763573	0.0240858	0.0068059
P63325	Rps10	28.3616	27.2774	28.246	27.445		0.995925	1.02919	1.00614	1.03975		0.289728	0.0174639	0.684667	0.00408664
P50544	Acadvl	27.6677	28.7303	27.6854	28.8068		1.00064	0.961073	1.00266	0.963014		0.920249	0.00979237	0.866519	0.00594735
P45377	Akr1b8	25.0228	24.0292	25.082	24.3901		1.00237	1.02837	1.01502	1.04135		0.83368	0.116243	0.46177	0.013846
P62983	Rps27a;Uba52;Ubb;Ubc	30.0887	30.7467	29.8767	29.6642		0.992953	1.00716	0.964792	0.978601		0.341831	0.680679	0.0555868	0.0123687
P62984	Rps27a;Uba52;Ubb;Ubc	30.0887	30.7467	29.8767	29.6642		0.992953	1.00716	0.964792	0.978601		0.341831	0.680679	0.0555868	0.0123687
P0CG49	Rps27a;Uba52;Ubb;Ubc	30.0887	30.7467	29.8767	29.6642		0.992953	1.00716	0.964792	0.978601		0.341831	0.680679	0.0555868	0.0123687
P0CG50	Rps27a;Uba52;Ubb;Ubc	30.0887	30.7467	29.8767	29.6642		0.992953	1.00716	0.964792	0.978601		0.341831	0.680679	0.0555868	0.0123687
Q8R180	Ero1l	26.8007	24.9902	26.4647	25.396		0.987464	1.04208	1.01624	1.07245		0.521101	0.0594831	0.451709	0.00503336
Q9DC69	Ndufa9	26.5065	27.983	26.4488	27.9446		0.997825	0.946474	0.998627	0.947234		0.828112	0.00909474	0.948828	0.00562984
Q3US41	Esrp1	25.9635	25.1333	25.7751	25.1161		0.992744	1.02624	0.999316	1.03303		0.297393	0.00717077	0.94875	0.00442999
Q8K3W0	Bre	23.2806	22.5167	23.672	22.7393		1.01681	1.04102	1.00989	1.03392		0.0777496	0.0230839	0.575267	0.0111502
P10833	Rras	25.025	25.8	25.3495	25.7636		1.01297	0.983927	0.998587	0.969959		0.245445	0.0883844	0.893974	0.0269774
P84096	Rhog	24.7278	24.0446	24.9229	24.8312		1.00789	1.0037	1.03271	1.02841		0.240246	0.773084	0.0450831	0.00486783
P47856	Gfpt1	25.4143	23.7781	25.1931	23.8762		0.991297	1.05515	1.00413	1.06881		0.584437	0.0865081	0.898074	0.0050573
Q9DC23	Dnajc10	26.0656	23.2251	26.3395	24.4684		1.01051	1.07647	1.05353	1.1223		0.68894	0.000689025	0.108091	0.00847168
Q8BHY3	Ano1	23.9601	22.129	24.9875	22.1913		1.04288	1.126	1.00282	1.08275		0.039978	9.21931e-05	0.923471	0.0126113
P27773	Pdia3	31.3999	30.5271	31.553	30.6457		1.00488	1.02961	1.00389	1.02859		0.386417	0.000378007	0.6586	0.00558761
Q9CQC6	Bzw1	26.7811	25.0084	26.4097	25.0346		0.986134	1.05493	1.00105	1.07088		0.161379	0.0289072	0.971525	0.00438597
Q91WM2	Cecr5	22.9904	23.7697	23.0005	23.7892		1.00044	0.966844	1.00082	0.967216		0.962954	0.00280717	0.951826	0.0327637
Q91WK5	Gcsh	22.3194	23.4724	21.9911	23.8556		0.985292	0.921844	1.01633	0.950879		0.246751	0.0062327	0.577643	0.0208192
Q8BH64	Ehd2	27.6511	28.9436	27.9581	28.9928		1.0111	0.96431	1.0017	0.955344		0.45307	0.0101703	0.870306	0.00435465
P42227	Stat3	27.2159	26.4383	26.8954	26.5624		0.988222	1.01254	1.00469	1.02941		0.168038	0.167274	0.602452	0.0051394
Q8K1X1	Wdr11	23.5304	22.5115	23.4583	22.3297		0.996936	1.05054	0.991921	1.04526		0.878935	0.100053	0.749619	0.0248871
Q99J62	Rfc4	23.1835	22.4729	23.5453	22.8134		1.0156	1.03208	1.01515	1.03162		0.149839	0.0940179	0.399438	0.00457982
Q920Q6	Msi2	24.8667	23.7989	25.2742	24.3733		1.01639	1.03696	1.02414	1.04486		0.0437027	0.0120038	0.167139	0.00493209
Q07417	Acads	26.6119	27.063	26.5709	27.1383		0.998461	0.979092	1.00278	0.983331		0.811618	0.00573152	0.68123	0.029387
P70227	Itpr3	25.6069	24.6429	25.934	25.0787		1.01277	1.0341	1.01768	1.03912		0.432359	0.0264743	0.301385	0.0565128
Q9ESZ8	Gtf2i	26.6845	25.7585	26.9205	25.914		1.00884	1.03884	1.00603	1.03595		0.299823	0.00279118	0.63757	0.00766088
P58774-2	Tpm2	31.158	32.972	31.2715	32.679		1.00364	0.956929	0.991114	0.944984		0.858317	0.069824	0.64266	0.00514211
Q6ZQ08	Cnot1	25.465	24.3318	25.3957	23.955		0.99728	1.06015	0.98451	1.04657		0.763594	0.00936849	0.488443	0.00686721
P70398	Usp9x	25.4662	24.4508	25.3672	24.3986		0.996111	1.0397	0.997865	1.04153		0.431819	0.0480674	0.925045	0.00482202
Q9Z2I9	Sucla2	26.4654	27.8558	26.4462	28.1905		0.999276	0.938125	1.01202	0.950085		0.899281	0.00469785	0.599809	0.00537367
P63158	Hmgb1	28.1326	26.3751	28.4866	26.2126		1.01258	1.08675	0.993835	1.06663		0.393132	0.0109007	0.851702	0.0106024
Q04750	Top1	26.4932	25.4005	26.3329	25.0712		0.993949	1.05033	0.987034	1.04302		0.560859	0.00771731	0.468854	0.0078424
Q9CZR2	Naalad2	23.7465	25.0473	24.5708	25.1885		1.03471	0.97548	1.00564	0.948066		0.21073	0.274369	0.666637	0.013886
Q8K4F5	Abhd11	24.3803	25.1827	24.0457	24.7187		0.986274	0.972772	0.981575	0.968138		0.203244	0.0905486	0.266398	0.0197014
Q9Z1X4	Ilf3	26.6692	25.5325	26.73	25.6267		1.00228	1.04305	1.00369	1.04452		0.756005	0.0414177	0.868773	0.00701524
Q91VD9	Ndufs1	28.567	29.9522	28.664	30.0057		1.0034	0.955284	1.00179	0.953754		0.466885	0.00347922	0.923943	0.00825364
O09131	Gsto1	27.0888	25.6416	27.0634	25.9892		0.999062	1.04133	1.01356	1.05644		0.942666	0.112326	0.615519	0.00556335
Q8K2Q2	Gsto1	27.0888	25.6416	27.0634	25.9892		0.999062	1.04133	1.01356	1.05644		0.942666	0.112326	0.615519	0.00556335
P60843	Eif4a1	29.7271	28.7833	29.4296	28.792		0.989994	1.02215	1.0003	1.03279		0.13816	0.0253978	0.978397	0.00512599
Q9CZP5	Bcs1l	22.2482	22.723	21.7828	22.3357		0.979078	0.975245	0.982953	0.979105		0.0121634	0.00561382	0.0440805	0.0150126
Q8R0F8	Fahd1	22.7878	23.5662	23.0427	23.5512		1.01119	0.97841	0.999361	0.966969		0.260195	0.0885062	0.961949	0.0120558
Q91WD5	Ndufs2	27.1852	28.4606	27.0196	28.4416		0.993909	0.950002	0.999333	0.955187		0.26327	0.00480317	0.973207	0.00892352
Q921F2	Tardbp	28.3827	27.4473	28.3708	27.5056		0.99958	1.03146	1.00213	1.03408		0.917984	0.076763	0.910553	0.0055388
P99024	Tubb5	30.4309	29.3879	30.4899	29.2941		1.00194	1.04082	0.996809	1.03549		0.7683	0.010028	0.838789	0.00560873
Q6ZWX6	Eif2s1	26.6685	25.8522	26.3468	25.3141		0.987939	1.0408	0.979183	1.03157		0.0776469	0.0214156	0.225493	0.00498417
Q7TPD0	Ints3	24.7803	23.1404	24.8507	23.8175		1.00284	1.04338	1.02926	1.07086		0.753336	0.0819559	0.409894	0.00735827
P07214	Sparc	25.4687	23.8617	25.4594	23.5337		0.999636	1.08183	0.986252	1.06735		0.985701	0.000294836	0.449912	0.0173972
Q61699	Hsph1	26.5953	24.6611	26.3425	25.1017		0.990495	1.04943	1.01787	1.07843		0.30859	0.0675267	0.600458	0.005055
P67778	Phb	28.8367	29.4765	28.886	29.1638		1.00171	0.990477	0.989391	0.978293		0.785068	0.14685	0.209495	0.0192863
Q91WC0	Setd3	23.8893	23.024	23.8982	22.9653		1.00037	1.04062	0.99745	1.03758		0.97147	0.00474662	0.865607	0.0192421
P13864	Dnmt1	25.0526	23.4408	25.257	23.5496		1.00816	1.0725	1.00464	1.06876		0.614007	0.000298377	0.800978	0.00762253
Q99M87	Dnaja3	24.8399	25.4864	24.8545	25.3824		1.00059	0.979202	0.995921	0.974635		0.916001	0.138555	0.792674	0.0213044
P30275	Ckmt1	27.2949	26.1087	27.524	26.2081		1.00839	1.05021	1.00381	1.04543		0.540734	0.00830915	0.811296	0.00702941
Q9D2M8	Ube2v2;Ube2v1	25.9444	26.4861	26.2099	26.1582		1.01023	1.00198	0.98762	0.979549		0.208502	0.838324	0.167062	0.00733579
Q99K30	Eps8l2	26.5144	25.4793	26.5403	25.284		1.00097	1.04969	0.992333	1.04063		0.908254	0.0154617	0.69415	0.00531715
P62301	Rps13	28.92	27.7865	28.3188	27.9155		0.979212	1.01445	1.00464	1.04079		0.0642743	0.342501	0.776387	0.00684485
Q99JI4	Psmd6	26.1039	24.8076	25.813	24.5828		0.988855	1.05004	0.990941	1.05226		0.242269	0.0373067	0.723899	0.00933405
Q9Z1Q9	Vars	28.9212	27.979	29.0826	28.153		1.00558	1.03302	1.00622	1.03368		0.533999	0.000662922	0.539006	0.012245
Q9CXT8	Pmpcb	24.8953	25.2521	24.8825	24.8451		0.999486	1.00151	0.983882	0.98587		0.956552	0.815441	0.0283898	0.154119
Q9QXX4	Slc25a13	26.7042	25.7614	26.5029	26.2536		0.992462	1.00949	1.01911	1.03659		0.182854	0.26554	0.165857	0.00793123
O70325	Gpx4	25.8304	25.0388	25.5501	25.1121		0.989148	1.01744	1.00293	1.03162		0.128602	0.0484897	0.779033	0.00621796
Q8CIG8	Prmt5	25.2615	23.9046	25.1186	24.124		0.994344	1.04123	1.00918	1.05676		0.641252	0.0140144	0.641488	0.00727782
P56376	Acyp1	24.169	24.9552	24.3025	24.6057		1.00553	0.987677	0.985994	0.968493		0.73413	0.454319	0.183204	0.0152643
Q6PDI5	Ecm29	25.811	24.6021	25.9521	24.3269		1.00547	1.06681	0.988811	1.04914		0.319138	0.00757995	0.658159	0.00742426
Q9CX56	Psmd8	26.0663	24.6865	25.9463	25.0302		0.995394	1.0366	1.01392	1.05589		0.451531	0.0208755	0.513536	0.00620147
P17426	Ap2a1	26.5896	25.2932	26.5961	25.2428		1.00024	1.05361	0.998006	1.05125		0.976736	0.0138225	0.933595	0.0115506
Q9Z2A9	Ggt5	22.3306	23.8037	22.5986	23.1379		1.012	0.97669	0.97203	0.938114		0.520442	0.161385	0.147388	0.0125814
O08599	Stxbp1	22.338	23.7083	22.5746	23.1448		1.01059	0.975362	0.976234	0.942201		0.441844	0.145073	0.249523	0.00685464
P24549	Aldh1a1	24.1007	26.8113	24.728	26.514		1.02603	0.932638	0.988913	0.8989		0.663411	0.101129	0.598094	0.0255559
Q61425	Hadh	27.3085	27.9264	27.3621	27.7781		1.00196	0.985027	0.994688	0.977874		0.720918	0.0363156	0.496766	0.00733489
Q8CHW4	Eif2b5	24.2239	22.6358	24.1	22.8203		0.994887	1.05608	1.00815	1.07016		0.781054	0.0242018	0.769183	0.0155846
P05064	Aldoa	29.8805	29.3929	30.413	29.2987		1.01782	1.03803	0.996794	1.01659		0.147666	0.0100012	0.720502	0.0598762
P51912	Slc1a5	22.008	23.8773	22.5912	24.1718		1.0265	0.934611	1.01233	0.921711		0.163086	0.00677296	0.64214	0.00615708
Q8BKG3	Ptk7	25.8021	24.6549	25.7021	24.5314		0.996122	1.04772	0.994987	1.04653		0.657348	0.0177104	0.813846	0.00607091
Q01853	Vcp	31.0798	30.4776	31.1231	30.2186		1.00139	1.02993	0.991504	1.01976		0.40925	0.00173668	0.373439	0.00626362
Q91VK1	Bzw2	25.5961	24.2128	25.5217	24.1534		0.997093	1.05665	0.99755	1.05713		0.666031	0.00621256	0.918561	0.00594718
Q91WQ3	Yars	26.0201	25.4233	25.8769	25.274		0.994498	1.02386	0.994126	1.02347		0.401301	0.226035	0.764647	0.0146894
Q91VM9	Ppa2	25.6559	26.2541	25.7106	25.5255		1.00213	1.00725	0.972251	0.977217		0.813914	0.69552	0.142886	0.0242113
P54775	Psmc4	27.071	25.9813	27.2823	25.7212		1.0078	1.06069	0.989987	1.04194		0.278036	0.00984564	0.654536	0.0059749
Q91VH6	Memo1	24.4277	23.6291	24.6574	23.6442		1.0094	1.04285	1.00064	1.0338		0.33711	0.0284092	0.971298	0.0088012
O35239	Ptpn9	23.1067	21.9015	23.3523	22.0235		1.01063	1.06033	1.00557	1.05503		0.502391	0.0270461	0.851164	0.0254982
P68404	Prkcb	22.8095	23.9616	22.2744	23.9327		0.976541	0.930708	0.998793	0.951916		0.239776	0.013839	0.953505	0.00558402
Q8K1Z0	Coq9	20.8958	24.1841	21.9636	24.7728		1.0511	0.886603	1.02434	0.864027		0.0803525	0.0189151	0.663779	0.007231
O89086	Rbm3	28.3246	27.3276	28.0153	26.9103		0.989081	1.04106	0.984729	1.03648		0.339628	0.140692	0.560273	0.0077722
Q62417	Sorbs1	23.5037	25.045	24.6886	24.9287		1.05041	0.990367	0.995358	0.93846		0.0668283	0.646082	0.79933	0.0141179
Q9JHS4	Clpx	22.873	23.4171	23.1865	23.6864		1.01371	0.978895	1.0115	0.976762		0.134094	0.107939	0.403809	0.0312425
Q6P8X1	Snx6	24.7788	23.9408	25.1793	24.6831		1.01617	1.0201	1.03101	1.035		0.00797637	0.150935	0.11282	0.00883546
Q80ZJ7	Snx6	24.7788	23.9408	25.1793	24.6831		1.01617	1.0201	1.03101	1.035		0.00797637	0.150935	0.11282	0.00883546
Q8BXQ2	Pigt	22.934	22.621	22.6911	22.5988		0.989408	1.00408	0.999018	1.01384		0.271006	0.70833	0.911736	0.0828082
P82198	Tgfbi	24.8528	27.0938	25.161	26.9441		1.0124	0.933824	0.994473	0.917285		0.802794	0.121916	0.751028	0.0105945
P0DP28		30.2762	30.929	30.329	30.6182		1.00174	0.990553	0.989953	0.978893		0.783004	0.299491	0.340266	0.0234107
Q05186	Rcn1	25.8696	25.2216	26.0727	25.2964		1.00785	1.03069	1.00297	1.02569		0.430061	0.0363517	0.808213	0.0114693
P0DP26		30.2762	30.929	30.329	30.6182		1.00174	0.990553	0.989953	0.978893		0.783004	0.299491	0.340266	0.0234107
P0DP27		30.2762	30.929	30.329	30.6182		1.00174	0.990553	0.989953	0.978893		0.783004	0.299491	0.340266	0.0234107
O88668	Creg1	22.9087	23.8988	22.5111	24.0657		0.982644	0.935402	1.00699	0.958574		0.394662	0.000276561	0.282173	0.0209614
Q6ZQI3	Mlec	26.6782	25.9633	26.6859	26.2141		1.00029	1.018	1.00966	1.02753		0.968294	0.0227902	0.351599	0.0209899
Q9QZ23	Nfu1	23.7371	24.4121	24.2237	24.3058		1.0205	0.996624	0.995646	0.972352		0.0279627	0.699103	0.663395	0.0121305
P70124	Serpinb5	29.2977	28.303	28.9624	28.0478		0.988557	1.03261	0.990982	1.03514		0.272177	0.0370969	0.551692	0.0115432
Q99MN1	Kars	27.2224	26.512	27.2508	26.2706		1.00104	1.03731	0.990897	1.0268		0.832198	0.103742	0.684225	0.00676765
O54901	Cd200	23.1643	24.404	23.7233	23.6368		1.02413	1.00366	0.968562	0.949201		0.13779	0.799819	0.0691835	0.00718433
Q99KI3	Emc3	24.8639	23.8301	24.7764	23.8457		0.996478	1.03903	1.00066	1.04338		0.674008	0.0142892	0.969702	0.00752136
O70251	Eef1b	28.913	27.8474	29.2021	27.8935		1.01	1.04692	1.00166	1.03827		0.246932	0.00558467	0.917823	0.00653897
Q99KD5	Unc45a	25.1625	24.3559	25.3209	24.1314		1.0063	1.04929	0.990784	1.03312		0.248813	0.0121983	0.651531	0.00843929
Q8BTZ4	Anapc5	24.3053	27.9031	25.1072	29.1565		1.033	0.861119	1.04492	0.87106		0.159553	0.00175237	0.384992	0.00777503
O35345	Kpna6	24.5146	23.8917	24.8144	24.1989		1.01223	1.02544	1.01286	1.02607		0.179824	0.0526226	0.313485	0.0150906
P07742	Rrm1	26.0932	24.5562	25.363	24.5633		0.972017	1.03256	1.00029	1.06259		0.250551	0.341921	0.991654	0.0070474
Q9ER72	Cars	24.3713	23.4211	24.4593	23.7403		1.00361	1.03029	1.01363	1.04057		0.640982	0.0480713	0.469537	0.00862879
B2RQC6	Cad	27.5156	26.0079	27.5987	26.0682		1.00302	1.05871	1.00232	1.05797		0.83214	0.016487	0.927563	0.0148752
Q9Z1R2	Bag6	24.8902	23.8968	24.7468	23.8563		0.99424	1.03733	0.998304	1.04157		0.432728	0.0201859	0.924383	0.00678112
O08734	Bak1	25.4401	24.4042	25.1664	24.1561		0.989244	1.04182	0.989836	1.04245		0.401239	0.0363137	0.59522	0.0109447
Q3V1L4	Nt5c2	24.2847	22.9847	24.2905	23.9077		1.00024	1.01601	1.04016	1.05656		0.985658	0.401074	0.119399	0.00851201
P61022	Chp1	25.6098	26.372	25.8301	25.9863		1.0086	0.993986	0.985374	0.971098		0.429852	0.615676	0.232219	0.017064
Q6PB44	Ptpn23	24.8537	23.8876	24.8132	24.0522		0.99837	1.03164	1.00689	1.04044		0.787047	0.0290618	0.721914	0.00921068
O55125	Nipsnap1	24.8538	25.1819	24.753	25.0582		0.995943	0.987819	0.99509	0.986973		0.745108	0.31373	0.514808	0.136105
Q9CR61	Ndufb7	25.3728	26.4818	25.602	26.5604		1.00903	0.963916	1.00297	0.958121		0.19798	0.0785509	0.896554	0.0111315
P48428	Tbca	25.3626	24.2514	25.7415	24.6116		1.01494	1.04591	1.01485	1.04582		0.0641527	0.00741916	0.453559	0.00726192
Q8BWY3	Etf1	26.2392	25.6328	25.9515	25.525		0.989034	1.01671	0.995793	1.02366		0.179645	0.172567	0.714693	0.00954153
P97311	Mcm6	25.732	23.9759	25.6373	23.7666		0.99632	1.07871	0.991268	1.07324		0.872391	0.0202006	0.755376	0.00724994
P11983	Tcp1	28.4885	27.7785	28.4834	27.7433		0.999819	1.02668	0.998731	1.02556		0.98128	0.0260096	0.915024	0.0196465
P24369	Ppib	29.3287	28.5987	29.3447	28.4204		1.00055	1.03252	0.993766	1.02553		0.90246	0.00612795	0.61115	0.0112666
Q9DCM0	Ethe1	24.9551	25.5542	25.449	25.3129		1.01979	1.00538	0.990556	0.976555		0.0574955	0.608418	0.297247	0.00931468
O88696	Clpp	23.5411	24.1108	23.6262	24.0166		1.00361	0.983746	0.996093	0.976375		0.627767	0.185234	0.785645	0.0347727
P97346	Nxn	24.8612	23.7187	24.5397	23.2005		0.987069	1.05772	0.978154	1.04817		0.511313	0.0180623	0.177999	0.0072944
Q7TSQ8	Pdpr	22.701	24.9825	22.5365	24.4777		0.992753	0.920692	0.979795	0.908675		0.79103	0.0409403	0.623071	0.0159088
Q9WU01	Khdrbs1	26.7752	25.8483	26.7077	25.599		0.997477	1.04331	0.990356	1.03586		0.67958	0.0418616	0.650426	0.00733566
Q60749	Khdrbs1	26.7752	25.8483	26.7077	25.599		0.997477	1.04331	0.990356	1.03586		0.67958	0.0418616	0.650426	0.00733566
Q8K2B3	Sdha	28.005	28.6659	27.9711	28.4398		0.998789	0.983521	0.992112	0.976946		0.79394	0.0391644	0.418528	0.0119395
P25206	Mcm3	26.9747	25.062	26.9721	25.1269		0.999903	1.07343	1.00259	1.07632		0.994079	0.00151975	0.921831	0.00761049
Q91YE6	Ipo9	25.4254	24.573	25.6079	24.2157		1.00718	1.05749	0.985459	1.03469		0.598397	0.000944401	0.268723	0.0262957
P97496	Smarcc1	24.946	23.6344	25.0576	24.0422		1.00448	1.04223	1.01726	1.0555		0.824978	0.129843	0.477251	0.00849336
P46978	Stt3a	27.0979	26.3973	27.006	26.301		0.996609	1.0268	0.996351	1.02654		0.621917	0.0933731	0.828817	0.0264305
E9Q7G0	Numa1	27.5615	28.0692	27.5515	27.6153		0.999639	0.99769	0.983829	0.981911		0.965299	0.782424	0.0852052	0.0567503
Q9CPU0	Glo1	26.9642	27.3931	26.8007	26.7489		0.993938	1.00194	0.976484	0.984345		0.593022	0.866707	0.0138207	0.0696037
P47955	Rplp1	30.2631	29.1782	30.5425	28.8628		1.00923	1.05819	0.989191	1.03718		0.0279347	2.76483e-05	0.468074	0.0114342
Q80X50	Ubap2l	24.8343	23.5908	24.9122	23.9079		1.00313	1.042	1.01344	1.05271		0.852348	0.0547805	0.479675	0.00741351
Q8R0G9	Nup133	24.9177	23.4655	25.0068	23.517		1.00358	1.06335	1.00219	1.06189		0.659582	0.0362939	0.947214	0.00809007
Q8VCR7	Abhd14b	25.4671	26.2613	25.729	25.9311		1.01029	0.992209	0.987427	0.969758		0.429682	0.44773	0.291733	0.0462806
Q9EP69	Sacm1l	24.8162	24.1307	24.8534	24.4964		1.0015	1.01457	1.01515	1.02841		0.849674	0.108583	0.142249	0.00880896
Q91YR1	Twf1	26.8888	25.9947	26.5446	25.9445		0.9872	1.02313	0.998067	1.03439		0.190369	0.0676866	0.886218	0.0128395
P14152	Mdh1	29.2907	29.7999	29.4363	29.6541		1.00497	0.992654	0.995106	0.982913		0.386501	0.347769	0.580818	0.0309909
P51174	Acadl	28.8176	29.5213	28.6433	29.4268		0.99395	0.973374	0.996797	0.976162		0.433777	0.0098452	0.759305	0.0247696
Q3UM45	Ppp1r7	26.0783	26.698	26.3895	26.4018		1.01193	0.999536	0.988903	0.976787		0.132381	0.939694	0.207664	0.0285549
Q9R1P0	Psma4	26.9891	26.127	26.7473	25.6618		0.99104	1.0423	0.982195	1.033		0.21002	0.0296437	0.36256	0.0125996
Q9QYA2	Tomm40	25.7563	25.1253	25.5448	25.1187		0.99179	1.01697	0.999737	1.02511		0.167739	0.0891425	0.98218	0.0137631
Q61553	Fscn1	25.0879	26.5394	25.1456	25.6588		1.0023	0.980003	0.966819	0.94531		0.914859	0.645545	0.441094	0.0253208
Q8K297	Colgalt1	26.7374	25.5925	26.594	25.5595		0.994636	1.04048	0.998709	1.04474		0.468275	0.0309694	0.950512	0.00927006
Q3THK7	Gmps	26.4625	25.168	26.6778	25.6952		1.00814	1.03824	1.02095	1.05143		0.260896	0.0131175	0.324195	0.00810764
Q3V3R4	Itga1	24.2176	25.5052	24.4247	25.2736		1.00855	0.966412	0.990918	0.949515		0.633537	0.0151673	0.508415	0.0161509
Q9D6U8	Fam162a	25.4	24.4697	25.0388	24.307		0.985779	1.03011	0.993351	1.03802		0.360716	0.0160961	0.396248	0.0175035
P08249	Mdh2	30.7476	31.7013	30.8151	31.6868		1.00219	0.972491	0.999543	0.969919		0.51708	0.00810898	0.970996	0.00845311
P21279	Gnaq	26.4792	27.2793	26.8456	27.3016		1.01384	0.983297	1.00082	0.970668		0.120915	0.0562553	0.930377	0.00912208
P50580	Pa2g4	27.6377	26.3481	27.6271	26.4181		0.999616	1.04576	1.00266	1.04894		0.962095	0.00223947	0.888221	0.0132602
Q9D708	S100a16	25.0343	23.5766	24.9859	23.8356		0.998068	1.04826	1.01099	1.06183		0.886356	0.013225	0.633026	0.00987009
Q4VA53	Pds5b	25.1021	24.0656	25.0088	24.0911		0.996283	1.03809	1.00106	1.04307		0.713487	0.0559279	0.961122	0.0178786
O88844	Idh1	27.6728	28.1755	27.6763	27.9634		1.00013	0.989733	0.99247	0.982157		0.987765	0.365598	0.507363	0.0502957
Q8BGQ7	Aars	26.921	26.0394	26.8971	25.6476		0.999113	1.04872	0.984955	1.03386		0.882818	0.0222387	0.468284	0.00852449
P30416	Fkbp4	27.7288	26.991	27.5586	27.1802		0.993862	1.01392	1.00701	1.02734		0.434631	0.0983372	0.445069	0.0104039
Q9D8W5	Psmd12	26.01	25.0639	26.0681	24.7522		1.00224	1.05317	0.987563	1.03775		0.765489	0.00944896	0.539422	0.0112373
Q8VBZ3	Clptm1	24.9887	24.2716	25.032	24.2835		1.00173	1.03082	1.00049	1.02955		0.846932	0.0209057	0.966434	0.00912003
Q9DC70	Ndufs7	24.771	26.4153	24.5757	26.4842		0.992118	0.927938	1.00261	0.937751		0.382331	0.0027255	0.922275	0.00961297
Q9QUR6	Prep	27.5808	26.5918	27.4385	26.6288		0.994842	1.03041	1.00139	1.03719		0.520887	0.0828034	0.939974	0.00858513
Q9D892	Itpa	26.3541	25.176	26.7595	25.5153		1.01538	1.04876	1.01348	1.04679		0.0108559	0.000479201	0.481325	0.0109093
Q9ERG2	Strn3	24.0001	23.2387	24.0075	23.5436		1.00031	1.01971	1.01312	1.03276		0.9636	0.0173162	0.334076	0.0145387
P35486	Pdha1	27.9212	29.0818	27.8496	29.1483		0.997436	0.955447	1.00229	0.960092		0.696462	0.00208085	0.899799	0.0228562
P48722	Hspa4l	24.3113	23.632	24.2528	23.8338		0.997593	1.01758	1.00854	1.02875		0.846333	0.297565	0.571445	0.0179586
P14094	Atp1b1	26.6861	27.7428	26.9907	27.4305		1.01141	0.983967	0.988743	0.961913		0.424513	0.272658	0.397782	0.0100047
P11679	Krt8	33.0264	32.1483	33.1728	32.0029		1.00443	1.03656	0.995476	1.02731		0.698531	0.0117618	0.656667	0.0123342
Q8BK67	Rcc2	26.6734	25.5626	26.47	25.4631		0.992371	1.03954	0.99611	1.04346		0.394327	0.171041	0.896682	0.0127555
P08003	Pdia4	29.558	28.7584	29.6624	29.0349		1.00353	1.02161	1.00962	1.0278		0.58413	0.0126374	0.348016	0.0112982
Q8K183	Pdxk	25.2886	25.882	25.1432	25.9851		0.994248	0.967602	1.00398	0.977074		0.488042	0.00745213	0.74915	0.0512612
Q9CQN3	Tomm6	21.931	22.6877	21.8999	22.2927		0.998584	0.98238	0.982588	0.966644		0.938068	0.551786	0.464169	0.024238
Q9DBZ1-2	Ikbip	25.128	23.934	25.4212	23.9823		1.01167	1.06	1.00202	1.04989		0.404127	0.00962511	0.928246	0.0161645
Q9JLN9	Mtor	23.6022	22.8186	23.5083	22.9295		0.996019	1.02524	1.00486	1.03434		0.62254	0.00727004	0.726493	0.0239027
Q60737	Csnk2a1	27.2372	26.7295	27.0508	26.7806		0.993158	1.01009	1.00191	1.01899		0.329229	0.278983	0.821126	0.00912106
Q8BHD7	Ptbp3	25.8607	23.6704	25.4593	24.6987		0.984476	1.03079	1.04344	1.09253		0.0808333	0.022875	0.260375	0.0099615
Q8VHE0	Sec63	24.8532	23.8485	24.537	24.03		0.987276	1.0211	1.00761	1.04213		0.387084	0.181306	0.669285	0.0322658
Q99JR8	Smarcd2	24.6893	23.9151	24.4284	24.3492		0.989432	1.00325	1.01815	1.03238		0.216673	0.701657	0.120197	0.00934333
Q811D0	Dlg1	25.4	24.392	25.5287	24.6432		1.00507	1.03593	1.0103	1.04132		0.437644	0.0199302	0.593035	0.0123354
Q91XM9	Dlg1	25.4	24.392	25.5287	24.6432		1.00507	1.03593	1.0103	1.04132		0.437644	0.0199302	0.593035	0.0123354
Q62108	Dlg1	25.4	24.392	25.5287	24.6432		1.00507	1.03593	1.0103	1.04132		0.437644	0.0199302	0.593035	0.0123354
P55772	Entpd1	24.4602	26.235	25.0851	25.9362		1.02555	0.967183	0.988614	0.932351		0.40497	0.0845115	0.457773	0.0251759
Q99LI2	Clcc1	22.9603	21.9856	23.4348	22.436		1.02066	1.04452	1.02048	1.04433		0.0599198	0.00266545	0.218307	0.00998766
Q62393	Tpd52	26.4765	25.7639	26.7053	25.7347		1.00864	1.03772	0.998865	1.02766		0.148711	0.00474689	0.930546	0.010432
Q91YP0	L2hgdh	21.6062	23.5552	21.2265	23.1402		0.982425	0.9173	0.982379	0.917257		0.430072	0.0963397	0.718622	0.0138844
P50114	S100b	22.4103	24.9559	24.7382	25.0747		1.10388	0.986581	1.00476	0.897996		0.000720336	0.6058	0.891427	0.00927334
P47811	Mapk14	24.7414	23.7975	24.6195	24.629		0.995072	0.999614	1.03494	1.03967		0.473259	0.978729	0.108623	0.0106366
P18242	Ctsd	29.9717	29.0474	29.8059	29.0041		0.994468	1.02764	0.998509	1.03182		0.644249	0.0232334	0.861908	0.00996713
P43024	Cox6a1	26.1556	25.0264	26.3543	24.8814		1.00759	1.0592	0.994205	1.04512		0.502888	0.0498892	0.845955	0.0183049
P09405	Ncl	30.6853	29.9873	30.5501	29.8377		0.995592	1.02388	0.99501	1.02328		0.514613	0.0172596	0.598943	0.0108195
Q8R0W0	Eppk1	28.8338	27.4347	28.18	27.1244		0.977324	1.03892	0.988692	1.051		0.138728	0.0449227	0.547428	0.00957866
Q9JKB3	Ybx3	26.1688	25.1138	26.0904	25.1954		0.997006	1.03552	1.00325	1.04201		0.739114	0.0296384	0.859117	0.0125975
Q9R1P4	Psma1	26.8273	25.943	26.6135	25.7626		0.99203	1.03303	0.993045	1.03409		0.245182	0.0828282	0.727981	0.0121749
P26443	Glud1	28.4277	29.0119	28.5968	28.8651		1.00595	0.990706	0.994939	0.979864		0.268321	0.162048	0.508793	0.00987924
P52431	Pold1	24.3552	22.6216	24.6856	22.872		1.01357	1.07929	1.01107	1.07663		0.471907	0.0132122	0.744578	0.0148443
Q9R1J0	Nsdhl	24.7216	23.6529	24.6958	23.7377		0.998956	1.04036	1.00358	1.04518		0.954949	0.14874	0.886645	0.0205362
Q64152	Btf3	27.118	26.2799	27.0651	26.0876		0.99805	1.03747	0.992682	1.03189		0.826848	0.0127389	0.604102	0.0117476
O54833	Csnk2a2	24.4382	23.5422	24.1405	23.6749		0.987816	1.01967	1.00564	1.03806		0.202643	0.231632	0.768249	0.0107044
Q9Z1Z0	Uso1	25.9316	25.2421	25.8496	24.7536		0.996838	1.04428	0.980648	1.02732		0.665027	0.0256951	0.305544	0.0166891
Q9D6Z1	Nop56	27.4842	25.3957	27.3244	26.0954		0.994187	1.0471	1.02755	1.08224		0.44759	0.035428	0.430155	0.0136873
P61290	Psme3	25.5604	24.3932	25.6471	24.7087		1.00339	1.03798	1.01293	1.04785		0.675981	0.0433033	0.567599	0.0102177
Q9Z0W3	Nup160	24.4326	23.4965	24.2945	23.3396		0.994351	1.04091	0.993325	1.03984		0.698552	0.0996846	0.758179	0.0110112
P70404	Idh3g	25.7828	26.8084	25.7376	27.0155		0.998247	0.952698	1.00772	0.961744		0.642196	0.0138272	0.71651	0.0149925
P49722	Psma2	27.8344	27.1051	27.6538	27.1447		0.993511	1.01875	1.00146	1.02691		0.244316	0.192887	0.925712	0.0124981
O08709	Prdx6	29.2273	29.6425	29.4786	29.4131		1.0086	1.00223	0.992261	0.985992		0.206369	0.711042	0.255733	0.0676105
P70699	Gaa	25.3231	24.2271	24.7614	24.4634		0.977816	1.01218	1.00975	1.04524		0.0962923	0.442396	0.579639	0.010553
Q9D7V9	Naaa	22.6798	23.9074	22.8601	23.6297		1.00795	0.967427	0.988385	0.948652		0.695427	0.400142	0.765155	0.0303468
Q9QZQ1	Mllt4	26.3936	25.5452	26.4905	25.1429		1.00367	1.0536	0.984254	1.03321		0.643892	0.00217463	0.323691	0.0113914
P62748	Hpcal1	25.2243	25.9214	25.6499	25.4967		1.01687	1.00601	0.983616	0.973104		0.11301	0.687106	0.258375	0.0103321
Q9JL26	Fmnl1	22.1878	24.3722	22.1084	25.0344		0.996419	0.883121	1.02717	0.910372		0.856155	0.000411629	0.437411	0.0109694
Q8BYW9	Eogt	25.2176	23.6823	25.2043	23.4226		0.999469	1.07607	0.989032	1.06483		0.960112	0.00354164	0.707333	0.0122757
P56395	Cyb5a	25.9208	27.404	26.3271	27.4802		1.01567	0.958036	1.00278	0.945877		0.449842	0.0864574	0.891494	0.0100184
P43406	Itgav	26.8958	26.2376	26.8648	26.1718		0.998848	1.02648	0.997493	1.02509		0.909594	0.0339866	0.815547	0.0254461
Q61550	Rad21	25.017	23.6468	25.342	23.199		1.01299	1.09238	0.981064	1.05795		0.19836	0.0061676	0.556676	0.0106906
P97450	Atp5j	27.3377	28.7521	27.431	28.4695		1.00341	0.963521	0.990171	0.950808		0.73431	0.0406158	0.666277	0.0213096
P97807	Fh	27.9745	28.9728	28.0443	29.187		1.00249	0.960851	1.00739	0.965545		0.572073	0.0168323	0.69786	0.0212646
Q9ERU9	Ranbp2	26.4438	24.8017	26.4095	25.6869		0.998704	1.02813	1.03569	1.06621		0.733832	0.0517254	0.189446	0.0121745
Q9D7H3	RtcA	24.3403	23.5992	24.4642	23.8449		1.00509	1.02597	1.01041	1.0314		0.53716	0.0466476	0.50535	0.025242
Q66JS6	Eif3j1;Eif3j2	25.0123	23.3022	25.1603	23.7909		1.00592	1.05756	1.02097	1.07339		0.614028	0.00315559	0.48614	0.0115266
Q3UGC7	Eif3j1;Eif3j2	25.0123	23.3022	25.1603	23.7909		1.00592	1.05756	1.02097	1.07339		0.614028	0.00315559	0.48614	0.0115266
Q8K0D5	Gfm1	23.3604	24.1076	23.5212	24.0281		1.00689	0.978904	0.996701	0.969003		0.498456	0.245228	0.864428	0.0143873
Q91ZX7	Lrp1	26.0406	26.795	25.9445	26.2759		0.996311	0.987389	0.980625	0.971844		0.744284	0.462871	0.233095	0.0114105
P63328	Ppp3ca	25.2033	24.3132	25.2555	24.8612		1.00207	1.01586	1.02254	1.03661		0.815843	0.249281	0.215093	0.0242862
Q8C7K6	Pcyox1l	23.4454	23.0895	23.6732	22.8827		1.00972	1.03455	0.991045	1.01541		0.271845	0.00169531	0.0931389	0.0485708
Q8CFX1	H6pd	24.9192	25.8224	24.7881	25.7356		0.994742	0.963184	0.996639	0.965021		0.731639	0.0173748	0.738884	0.0112908
Q07076	Anxa7	27.3156	27.7136	27.2795	27.5112		0.998681	0.991581	0.992696	0.985639		0.83945	0.192809	0.15134	0.0158618
Q6ZQ88	Kdm1a	24.6333	23.6197	24.3746	23.5898		0.989499	1.03327	0.998735	1.04291		0.521705	0.119052	0.943605	0.0129474
Q60598	Cttn	26.1513	25.2684	26.2945	25.0961		1.00548	1.04775	0.993184	1.03494		0.60503	0.00246961	0.625774	0.014867
P05201	Got1	26.6278	27.1421	26.9037	27.145		1.01036	0.99111	1.00011	0.981051		0.175341	0.244524	0.987246	0.0121153
Q8CBY8	Dctn4	25.1223	24.6966	25.2153	24.324		1.0037	1.03664	0.984914	1.01724		0.650611	0.0611104	0.426927	0.0427336
O70310	Nmt1	25.5912	24.5239	25.5427	24.7232		0.998104	1.03315	1.00812	1.04352		0.87146	0.0291946	0.644699	0.0149399
Q06185	Atp5i	27.8339	29.2031	27.9004	29.1197		1.00239	0.95813	0.997142	0.953114		0.783063	0.0216213	0.895853	0.016698
Q9ERR7	SEP15	23.468	24.7314	23.2122	23.7894		0.989096	0.975736	0.961909	0.948916		0.570939	0.254288	0.12401	0.0359781
P33175	Kif5b	26.985	26.6135	27.1839	26.3857		1.00737	1.03025	0.99144	1.01396		0.0181283	0.0187397	0.474781	0.0133659
Q61768	Kif5b	26.985	26.6135	27.1839	26.3857		1.00737	1.03025	0.99144	1.01396		0.0181283	0.0187397	0.474781	0.0133659
Q99020	Hnrnpab	29.3821	28.552	29.4795	28.5282		1.00332	1.03335	0.999165	1.02907		0.468524	0.00838452	0.951726	0.0121836
Q8BX70	Vps13c	23.1469	23.8969	23.276	23.8539		1.00558	0.975772	0.9982	0.968613		0.558122	0.0542395	0.888687	0.0128201
Q9Z1F9	Uba2	27.3575	26.3147	27.3679	25.5934		1.00038	1.06934	0.972587	1.03963		0.94074	0.0337107	0.387281	0.0132841
O08810	Eftud2	28.171	27.4398	28.1197	27.1221		0.998177	1.03678	0.988421	1.02665		0.698841	0.0543004	0.544435	0.0125241
Q6ZWM4	Lsm8	25.7299	26.5432	25.8952	26.0462		1.00642	0.994201	0.981278	0.969361		0.381101	0.576138	0.189415	0.0204186
Q60928	Ggt1	25.493	24.2538	25.8253	24.1701		1.01303	1.06848	0.996549	1.05109		0.535981	0.0192825	0.858998	0.0141854
Q9WU78	Pdcd6ip	27.9813	27.5365	28.013	27.4916		1.00113	1.01896	0.99837	1.01615		0.782798	0.073621	0.877346	0.014808
Q9JHW9	Aldh1a3	25.6446	23.954	24.1899	24.0892		0.943274	1.00418	1.00564	1.07058		0.171799	0.931768	0.86421	0.01707
P27612	Plaa	25.8661	25.413	25.7083	24.8159		0.993901	1.03596	0.976506	1.01783		0.312915	0.104732	0.266484	0.0197435
P24547	Impdh2	25.7561	24.863	25.5037	24.6563		0.990198	1.03437	0.991686	1.03592		0.309922	0.0763612	0.668292	0.0122219
Q93092	Taldo1	27.9295	26.7117	27.9496	26.754		1.00072	1.04469	1.00158	1.04559		0.939939	0.0313175	0.944707	0.017237
Q80VD1	Fam98b	25.8367	24.7973	26.2471	25.1578		1.01588	1.0433	1.01453	1.04191		0.055943	0.0056815	0.454925	0.0220349
P49615	Cdk5	24.7126	24.0875	24.7979	23.946		1.00345	1.03558	0.994124	1.02595		0.593971	0.0241014	0.703495	0.0152676
Q8BFR5	Tufm	27.8678	28.3394	28.0321	28.5525		1.00589	0.981773	1.00752	0.983359		0.327109	0.0144236	0.407528	0.0688106
P46471	Psmc2	27.4352	26.8783	27.23	26.7852		0.992521	1.01661	0.996537	1.02072		0.130236	0.0829957	0.737708	0.0123521
O55126	Gbas	24.2829	26.147	23.7716	26.2967		0.978946	0.903978	1.00572	0.928705		0.0644254	0.00120664	0.865936	0.0200597
Q9DCS3	Mecr	24.5837	24.7843	24.7211	24.931		1.00559	0.991582	1.00592	0.991907		0.277665	0.426044	0.542711	0.0124191
Q6NZB0	Dnajc8	23.6384	24.1982	23.6847	23.6657		1.00196	1.0008	0.977993	0.976862		0.879792	0.940206	0.0603082	0.0970868
Q6PIP5	Nudcd1	24.1775	23.0798	24.0392	23.4411		0.994278	1.02551	1.01566	1.04756		0.621308	0.125281	0.459892	0.0132239
P62317	Snrpd2	26.794	26.2014	26.4355	26.0413		0.986622	1.01514	0.993887	1.02262		0.0061153	0.226017	0.66671	0.0202221
Q8BMD6	Tmem260	21.9142	21.466	21.8397	21.7646		0.996601	1.00345	1.01391	1.02088		0.818972	0.844006	0.300101	0.0868898
Q9R0Q7	Ptges3	27.0981	26.0296	27.0065	25.4289		0.996619	1.06204	0.976922	1.04105		0.612199	0.000707989	0.233404	0.0127784
Q9CPY7	Lap3	27.9353	27.3738	28.1468	27.4993		1.00757	1.02355	1.00459	1.02051		0.296654	0.00180611	0.448465	0.0145722
Q64521	Gpd2	27.7922	28.8498	27.708	28.8802		0.99697	0.959411	1.00105	0.963341		0.745521	0.0106699	0.948149	0.0128893
P12367	Prkar2a	25.3333	25.8181	25.2657	24.9649		0.997335	1.01205	0.966956	0.981222		0.738421	0.308315	0.0240079	0.0856407
Q9ESD7	Dysf	23.6825	24.9875	24.0804	24.7799		1.0168	0.971773	0.991691	0.947774		0.333869	0.141671	0.703597	0.0277254
Q9JJU8	Sh3bgrl	26.2773	26.7461	26.3179	26.148		1.00154	1.0065	0.977636	0.982473		0.857898	0.653751	0.142117	0.0735124
Q6ZQ58	Larp1	25.1224	23.9221	25.061	23.8711		0.997556	1.04985	0.997871	1.05018		0.819405	0.0232908	0.929396	0.0135607
P17665	Cox7c	24.349	25.5967	23.9764	25.6855		0.984698	0.933462	1.00347	0.951257		0.278967	0.0690406	0.9245	0.0257815
Q07113	Igf2r	24.7984	24.1044	25.3929	23.8999		1.02398	1.06247	0.991516	1.02879		0.12139	0.0133473	0.633545	0.01796
Q61160	Fadd	21.7563	22.5211	21.9305	21.8386		1.00801	1.00421	0.969692	0.966038		0.649441	0.772636	0.0476263	0.0564704
P14733	Lmnb1	29.6161	30.245	29.6149	29.94		0.999957	0.98914	0.989916	0.979207		0.996258	0.250123	0.280019	0.0379853
Q8QZT1	Acat1	28.6936	29.3935	28.9568	29.384		1.00917	0.985459	0.99968	0.976189		0.107191	0.142485	0.977879	0.0152052
Q61781	Krt14	31.478	29.5737	30.3856	29.6314		0.965296	1.02545	1.00195	1.06439		0.101609	0.335628	0.942726	0.0141689
Q62318	Trim28	28.8374	27.7874	28.7922	27.7719		0.99843	1.03674	0.999443	1.03779		0.843359	0.0383684	0.976657	0.0139444
Q810A7	Ddx42	25.8594	24.7148	26.0325	24.7032		1.00669	1.05381	0.99953	1.04631		0.243134	0.00655393	0.984004	0.0212412
P68373	Tuba1c	27.3198	25.9323	27.5158	25.1958		1.00718	1.09208	0.971599	1.0535		0.268401	0.0147347	0.445452	0.0179729
Q9CR21	Ndufab1	23.3806	24.7226	23.7528	24.7494		1.01592	0.959733	1.00108	0.945718		0.283456	0.131841	0.970557	0.0186513
Q61335	Bcap31	25.2581	24.6266	25.2167	24.6909		0.998358	1.02129	1.00261	1.02564		0.71641	0.0215853	0.831847	0.0268752
P68510	Ywhah	27.0321	26.6881	27.3042	26.3841		1.01007	1.03487	0.988608	1.01289		0.0502651	0.020672	0.388846	0.014266
Q9CSU0	Rprd1b	25.9524	26.3257	25.8625	26.0695		0.996539	0.992061	0.990271	0.985821		0.676094	0.450488	0.378335	0.128882
Q8BG32	Psmd11	27.8277	27.3055	27.8707	27.1392		1.00155	1.02695	0.99391	1.01913		0.729596	0.0136522	0.568723	0.0146009
P17710	Hk1	27.959	27.7294	28.4039	27.7917		1.01591	1.02203	1.00225	1.00828		0.153448	0.0300964	0.752998	0.372602
Q3UKJ7	Smu1	25.7105	25.061	25.4054	24.6901		0.988132	1.02897	0.985198	1.02592		0.0783046	0.0958364	0.401548	0.0152325
O35435	Dhodh	21.6316	22.6559	21.8518	21.784		1.01018	1.00311	0.961517	0.954788		0.376699	0.821721	0.0951206	0.0221068
O35900	Lsm2	25.2892	25.8201	25.2716	25.3993		0.999305	0.994975	0.9837	0.979438		0.944796	0.687167	0.236302	0.0860363
Q64324	Stxbp2	24.0895	23.0746	24.2748	23.4298		1.0077	1.03606	1.01539	1.04398		0.446388	0.0298894	0.475382	0.023239
Q9ET30	Tm9sf3	25.5506	24.8796	25.8258	24.9203		1.01077	1.03634	1.00164	1.02697		0.279633	0.0699318	0.932153	0.0310801
P12265	Gusb	25.4604	24.4716	25.3265	24.4572		0.99474	1.03554	0.999412	1.04041		0.624085	0.113719	0.980832	0.015635
Q8QZY9	Sf3b4	25.4824	24.9545	25.71	25.2801		1.00893	1.01701	1.01305	1.02115		0.169071	0.167128	0.311695	0.0150578
Q9CRA5	Golph3	23.8191	22.4353	24.7207	22.8375		1.03785	1.08246	1.01793	1.06168		0.00738528	4.15276e-05	0.475681	0.017245
O35857	Timm44	24.7581	25.2013	24.7881	25.3049		1.00121	0.979579	1.00411	0.982413		0.819866	0.00702519	0.597001	0.0231856
P50431	Shmt1	26.0525	24.8512	25.6282	25.153		0.983712	1.01889	1.01214	1.04834		0.151128	0.111492	0.484686	0.0150509
P26516	Psmd7	27.1309	26.6121	27.1143	26.4872		0.999389	1.02368	0.995307	1.01949		0.876076	0.0346786	0.693496	0.0225167
Q8VDD5	Myh9	32.8817	32.3347	32.7283	32.1966		0.995334	1.01651	0.995728	1.01692		0.502021	0.0410383	0.610858	0.0560503
Q922Q4	Pycr2	25.7142	24.6782	25.74	24.9609		1.001	1.03121	1.01145	1.04198		0.858629	0.0411866	0.596083	0.0176186
P57784	Snrpa1	26.8614	25.2618	26.7728	25.2534		0.996699	1.06016	0.999668	1.06332		0.691471	0.0207973	0.991528	0.0172568
Q99L88	Sntb1	25.1398	24.0532	25.2006	23.9218		1.00242	1.05346	0.994537	1.04517		0.914747	0.00390367	0.591896	0.0551924
Q9QXG4	Acss2	21.9609	22.6621	22.0893	22.9842		1.00585	0.961064	1.01421	0.969059		0.544039	0.00911778	0.351551	0.0185398
Q9R0P3	Esd	27.6395	27.0506	27.6001	26.9827		0.998573	1.02288	0.997491	1.02177		0.86229	0.13402	0.860454	0.0189223
P32067	Ssb	27.1367	26.0216	27.1672	26.1918		1.00112	1.03724	1.00654	1.04285		0.879241	0.099859	0.803508	0.0264115
O88967	Yme1l1	23.5347	23.8732	23.7382	23.5239		1.00864	1.00911	0.985369	0.985822		0.438712	0.423747	0.17452	0.17863
Q8VCM8	Ncln	24.6646	24.0666	24.5314	24.2753		0.9946	1.01055	1.00867	1.02485		0.458273	0.269191	0.42498	0.016732
Q99MR8	Mccc1	25.6172	26.2826	25.8257	26.1882		1.00814	0.986159	0.996407	0.974682		0.227625	0.189787	0.764858	0.0155591
P62737	Acta2;Actg2	34.459	35.5894	34.6061	35.7963		1.00427	0.966751	1.00581	0.968239		0.712017	0.0249771	0.674492	0.0192345
P63268	Acta2;Actg2	34.459	35.5894	34.6061	35.7963		1.00427	0.966751	1.00581	0.968239		0.712017	0.0249771	0.674492	0.0192345
Q64471	Gstt1	24.3596	25.6286	24.777	25.2783		1.01713	0.980169	0.986333	0.950487		0.506647	0.454081	0.464036	0.0178319
O55128	Sap18	23.9858	23.0622	24.3242	22.8534		1.01411	1.06436	0.990946	1.04005		0.0727891	0.015679	0.72834	0.0165295
Q9WUK2	Eif4h	27.239	26.5569	27.4432	26.3127		1.0075	1.04297	0.990801	1.02568		0.451019	0.0126596	0.519919	0.0168733
P15532	Nme1	29.525	28.7078	29.4217	28.6654		0.9965	1.02639	0.998523	1.02847		0.501513	0.100551	0.932431	0.0162398
Q3UE37	Ube2z	22.529	21.8958	22.4818	21.6383		0.997906	1.03898	0.988241	1.02892		0.854909	0.0382023	0.437687	0.0159003
Q9JK48	Sh3glb1	24.9368	24.2793	25.3073	24.2057		1.01486	1.04551	0.996972	1.02708		0.0229199	0.00708485	0.853136	0.0201274
Q3THW5	H2afv;H2afz	29.0277	28.2085	28.6948	28.4388		0.988531	1.009	1.00816	1.02904		0.0887199	0.511534	0.625222	0.024798
P0C0S6	H2afv;H2afz	29.0277	28.2085	28.6948	28.4388		0.988531	1.009	1.00816	1.02904		0.0887199	0.511534	0.625222	0.024798
Q9CWE0	Mtfr1l	24.4403	23.7053	24.1607	23.7498		0.988561	1.0173	1.00187	1.031		0.309787	0.0358449	0.84833	0.0402208
Q9WV32	Arpc1b	27.5068	25.5757	27.4538	25.7496		0.998073	1.06618	1.0068	1.0755		0.755194	0.0540766	0.876068	0.0287354
Q62086	Pon2	25.7807	25.3283	25.7517	25.7976		0.998874	0.99822	1.01853	1.01786		0.903698	0.841476	0.0169909	0.0291541
Q3TZZ7	Esyt2	26.087	26.5716	26.4455	26.5081		1.01374	0.997641	0.99761	0.981764		0.0908497	0.830325	0.819276	0.0171195
Q6P1B1	Xpnpep1	26.2534	25.6008	26.4995	25.7477		1.00938	1.0292	1.00574	1.02549		0.238231	0.0861408	0.731565	0.0170644
P53810	Pitpna	26.0308	25.3174	25.9925	25.9628		0.99853	1.00114	1.0255	1.02818		0.857137	0.936928	0.137918	0.0221788
Q9R0U0	Srsf10	25.903	25.1315	26.0226	25.1682		1.00462	1.03395	1.00146	1.0307		0.379244	0.0325397	0.932438	0.0163711
P48758	Cbr1	27.3865	26.6933	27.5737	26.8228		1.00684	1.028	1.00485	1.02597		0.302143	0.00255237	0.63713	0.0191112
Q03265	Atp5a1	31.8968	32.8396	31.8577	32.8473		0.998775	0.969873	1.00023	0.971291		0.776152	0.0202371	0.987907	0.0245789
Q99LR1	Abhd12	24.6763	23.5491	24.4819	23.9858		0.99212	1.02068	1.01854	1.04787		0.580843	0.195234	0.427282	0.0434221
P49718	Mcm5	25.7164	24.1519	25.8108	24.3138		1.00367	1.06157	1.0067	1.06478		0.866011	0.0135605	0.770874	0.0202158
Q9JME7	Trappc2l	22.0605	21.48	21.786	21.7778		0.987556	1.00038	1.01386	1.02702		0.051134	0.956118	0.213138	0.0211156
Q91YD6	Vill	26.0358	24.4472	26.2685	24.4932		1.00894	1.07248	1.00188	1.06498		0.66537	0.0265632	0.955189	0.0316274
Q61081	Cdc37	27.2119	26.6194	27.2884	26.3452		1.00281	1.0358	0.989702	1.02226		0.665345	0.0328225	0.513737	0.0177124
Q6PGB6	Naa50	24.2484	23.5545	24.3411	23.3055		1.00382	1.04443	0.989431	1.02946		0.649843	0.00458319	0.482622	0.0182884
P35980	Rpl18	27.9506	27.1985	27.7915	27.3082		0.994308	1.0177	1.00403	1.02765		0.624732	0.206401	0.751081	0.0249935
Q9QZD9	Eif3i	26.7336	26.0921	26.4852	25.8015		0.990709	1.0265	0.988861	1.02459		0.0417696	0.0248249	0.399248	0.0169951
Q9ESX5	Dkc1	26.0363	25.2619	26.0536	25.4812		1.00066	1.02246	1.00868	1.03066		0.931901	0.120656	0.605359	0.0275918
Q9WVA4	Tagln2	29.6309	30.0826	29.6596	29.658		1.00097	1.00005	0.985886	0.984985		0.871195	0.994601	0.171067	0.0935767
O88543	Cops3	25.3864	24.8133	25.1356	24.5391		0.99012	1.02431	0.988947	1.0231		0.320985	0.159984	0.513498	0.0328808
O08784	Tcof1	24.2048	23.1408	23.5222	23.1474		0.971799	1.01619	1.00029	1.04598		0.108129	0.522015	0.99118	0.0243459
Q64516	Gk	24.6737	23.6397	24.7488	23.5021		1.00304	1.05305	0.994178	1.04374		0.820995	0.0148553	0.783138	0.0228471
Q99MD9	Nasp	25.3469	23.6741	25.5218	23.683		1.0069	1.07764	1.00038	1.07066		0.771347	0.0149497	0.989296	0.0173655
Q80SW1	Ahcyl1	23.6618	22.6438	23.9559	23.2404		1.01243	1.03079	1.02635	1.04496		0.231827	0.00946642	0.236184	0.046229
Q569Z5	Ddx46	24.7396	23.899	24.7458	24.3191		1.00025	1.01754	1.01758	1.03517		0.968376	0.182274	0.341395	0.0214828
Q9R1P3	Psmb2	27.6453	27.0072	27.7186	27.0526		1.00265	1.02462	1.00168	1.02363		0.683316	0.0866799	0.909407	0.0216751
Q61881	Mcm7	26.4212	24.1898	26.3037	25.1401		0.995553	1.04629	1.03928	1.09225		0.795342	0.119082	0.396296	0.0194603
Q8BMS1	Hadha	29.396	30.099	29.5212	30.2765		1.00426	0.975055	1.0059	0.976641		0.255456	0.0140653	0.627646	0.0224717
Q99K48	Nono	28.0184	27.2811	27.8939	27.398		0.995559	1.0181	1.00429	1.02703		0.541124	0.0658398	0.708974	0.0196777
Q80TY0	Fnbp1	23.1851	24.0048	23.5061	23.7737		1.01385	0.988744	0.990373	0.965851		0.272816	0.386659	0.494813	0.0228616
Q9R1T2	Sae1	26.7981	25.5462	26.8653	25.509		1.00251	1.05317	0.998543	1.049		0.753137	0.017421	0.954046	0.0187556
Q9CX80	Cygb	23.8924	25.091	24.0219	25.8077		1.00542	0.930805	1.02856	0.95223		0.85937	0.0031634	0.0542479	0.0915471
O54984	Asna1	26.0249	25.7067	26.1154	25.633		1.00348	1.01882	0.997133	1.01238		0.331389	0.0577776	0.763928	0.0186994
Q61210	Arhgef1	25.3333	26.1785	25.4392	25.8655		1.00418	0.98352	0.988044	0.967714		0.547482	0.23295	0.502802	0.0243942
Q8K363	Ddx18	24.031	22.7292	24.1448	23.0913		1.00474	1.04562	1.01593	1.05727		0.725762	0.0110769	0.530793	0.0295471
Q64133	Maoa	25.2831	25.6635	25.2513	25.4219		0.998743	0.993291	0.990586	0.98518		0.865567	0.493165	0.282263	0.0298169
Q9DB77	Uqcrc2	28.2823	29.248	28.1036	29.5104		0.993683	0.952329	1.00897	0.966982		0.242668	0.0100885	0.65296	0.0245068
Q8R550	Sh3kbp1	23.3552	24.4975	23.0503	23.904		0.986946	0.964286	0.975776	0.953371		0.583377	0.262381	0.455556	0.0755852
P28271	Aco1	27.7911	27.1588	27.7769	27.2842		0.99949	1.01806	1.00462	1.02328		0.952195	0.0208251	0.562816	0.0296356
Q99JF5	Mvd	23.486	22.609	23.2557	23.0438		0.990194	1.0092	1.01923	1.03879		0.468411	0.550483	0.254007	0.0206869
Q8BJ71	Nup93	25.63	24.511	25.9228	23.9783		1.01142	1.08109	0.978266	1.04565		0.201664	0.00899179	0.477071	0.0270898
Q5SUF2	Luc7l3	23.7431	23.023	24.2279	23.211		1.02042	1.04381	1.00817	1.03128		0.0955573	0.0192152	0.695009	0.0725014
Q9D379	Ephx1	28.3828	27.8539	28.2769	27.4261		0.996267	1.03102	0.98464	1.01899		0.7828	0.299831	0.569769	0.0579417
Q9D868	Ppih	23.9255	23.2064	23.9135	23.7023		0.999499	1.00891	1.02137	1.03099		0.957213	0.579707	0.265224	0.0183358
Q8BSL7	Arf2	21.957	21.5554	22.1525	21.8491		1.0089	1.01388	1.01362	1.01863		0.35979	0.291736	0.279116	0.0500946
Q9CQJ8	Ndufb9	25.3341	26.3087	25.301	26.2201		0.998693	0.964945	0.996634	0.962956		0.88071	0.0267548	0.861429	0.0342333
Q921G7	Etfdh	26.7203	27.3203	26.6515	27.1081		0.997426	0.983158	0.992232	0.978039		0.677279	0.0941748	0.491738	0.0242076
Q8R409	Hexim1	23.8588	24.2517	23.8686	23.968		1.00041	0.99585	0.988305	0.983802		0.963976	0.692538	0.319685	0.119441
O09117-2		23.7885	23.3814	24.0294	23.4024		1.01013	1.02679	1.0009	1.01741		0.215674	0.165749	0.961467	0.0591788
Q9R112	Sqrdl	23.7534	24.6988	24.019	24.5529		1.01118	0.978254	0.994096	0.961725		0.530363	0.214041	0.677483	0.0198885
Q8BIQ5	Cstf2	25.6283	24.8236	25.8647	24.8897		1.00923	1.03917	1.00266	1.03242		0.350248	0.00694358	0.85733	0.0255323
P09055	Itgb1	28.2509	29.0447	28.4574	28.6025		1.00731	0.994927	0.984775	0.972669		0.536312	0.555655	0.135472	0.0448432
Q9WUM5	Suclg1	26.2219	26.9506	26.3502	27.232		1.00489	0.967619	1.01044	0.972964		0.329791	0.00697137	0.447009	0.0201798
Q8BKZ9	Pdhx	24.6154	26.1438	24.529	26.2749		0.996489	0.933553	1.00501	0.941539		0.759105	0.0056843	0.861892	0.0266516
Q52KI8	Srrm1	25.6818	24.9008	25.3592	24.5253		0.987439	1.034	0.98492	1.03136		0.313014	0.0306988	0.291237	0.0274807
Q99LC3	Ndufa10	27.5466	28.7799	27.5858	29.0503		1.00142	0.949587	1.00939	0.957145		0.834534	0.00604921	0.678224	0.0310855
P70362	Ufd1l	23.4175	24.0707	23.3576	23.2492		0.997444	1.00466	0.96587	0.972861		0.766166	0.578836	0.0344567	0.0679261
Q02257	Jup	28.5385	27.1378	28.2181	26.827		0.988773	1.05185	0.988549	1.05161		0.319678	0.00330706	0.61362	0.0293684
P14602	Hspb1	29.251	27.821	28.6163	27.3316		0.978302	1.047	0.982409	1.0514		0.206865	0.0252842	0.422709	0.0286087
Q91XD6	Vps36	23.4278	23.9391	23.2911	23.5058		0.994163	0.990866	0.981899	0.978642		0.45636	0.330304	0.127439	0.038556
Q9QX60	Dguok	24.0167	24.8027	23.9054	24.657		0.995368	0.96952	0.994123	0.968308		0.667972	0.0186998	0.684079	0.0378686
Q3THS6	Mat2a	26.4363	25.4027	26.2155	25.5306		0.991647	1.02682	1.00503	1.04069		0.425149	0.0837081	0.782207	0.0201968
Q99LF4	Rtcb	27.5029	26.6849	27.4351	26.0545		0.997534	1.05299	0.976376	1.03065		0.434039	0.0171056	0.302245	0.0276739
Q9DAW9	Cnn3	26.558	25.9837	27.2272	25.4887		1.0252	1.0682	0.98095	1.0221		0.00836788	0.000100228	0.201585	0.0684617
P62911	Rpl32	24.3753	23.194	24.2331	23.2961		0.994168	1.04022	1.0044	1.05093		0.677143	0.0934644	0.879818	0.0297822
P09470	Ace	23.2906	24.3668	23.9295	24.2939		1.02743	0.985	0.997008	0.955831		0.107122	0.451201	0.887815	0.0242636
P23591	Tsta3	25.4233	24.7202	25.4731	25.0559		1.00196	1.01665	1.01358	1.02844		0.739696	0.0944613	0.330992	0.0218914
Q99LT0	Dpy30	26.0643	25.5868	26.5917	25.7583		1.02024	1.03236	1.0067	1.01866		0.050322	0.0908256	0.69618	0.0327365
O35129	Phb2	28.7609	29.1253	28.5012	28.9201		0.990972	0.985518	0.992952	0.987487		0.187727	0.0276865	0.308779	0.109796
Q9QZM0	Ubqln2	24.9737	25.514	25.0703	25.1025		1.00387	0.998717	0.983874	0.978826		0.715673	0.91946	0.226378	0.0706829
A2A8L1	Chd4	27.2384	26.4443	27.145	26.4		0.996571	1.02822	0.998327	1.03003		0.634072	0.0301496	0.912418	0.0297966
Q6PDQ2	Chd4	27.2384	26.4443	27.145	26.4		0.996571	1.02822	0.998327	1.03003		0.634072	0.0301496	0.912418	0.0297966
P12815	Pdcd6	26.2617	26.6463	26.0564	26.1756		0.992182	0.995443	0.982336	0.985565		0.403843	0.609573	0.110123	0.195277
P47758	Srprb	25.2167	24.6605	25.0193	24.8746		0.992171	1.00582	1.00868	1.02255		0.14364	0.486529	0.446286	0.0285431
Q8BMS4	Coq3	22.8419	24.0043	22.4882	24.1388		0.984513	0.93162	1.0056	0.951577		0.10121	0.000823348	0.814568	0.0310752
Q9WVK4	Ehd1	27.0242	27.365	27.1597	27.205		1.00501	0.998333	0.994154	0.987548		0.483016	0.813872	0.503462	0.166681
Q9JIK5	Ddx21	26.8956	25.9658	26.6856	25.4775		0.992191	1.04742	0.981194	1.03581		0.493403	0.0660686	0.456036	0.0287561
Q91YR7	Prpf6	24.5972	23.5224	24.7565	23.6876		1.00647	1.04512	1.00702	1.04569		0.358555	0.0110535	0.771638	0.0258369
O35206	Col15a1	22.2528	23.5939	21.6515	23.1993		0.972982	0.933285	0.983275	0.943158		0.26199	0.0287717	0.534805	0.0262067
P80317	Cct6a	29.0306	28.5038	29.0389	28.0496		1.00028	1.03527	0.984066	1.01848		0.96079	0.0742943	0.414447	0.0581635
P62869	Tceb2	24.8768	24.2094	24.8497	24.082		0.998911	1.03188	0.994738	1.02757		0.947173	0.140891	0.775438	0.0752103
O35344	Kpna3	25.9019	25.3632	26.0874	25.2074		1.00716	1.03491	0.993857	1.02124		0.219	0.0056569	0.636701	0.0457178
P31428	Dpep1	25.9189	28.2415	25.5877	27.8538		0.987223	0.918642	0.986271	0.917756		0.775598	0.0188391	0.332317	0.0215112
P61202	Cops2	25.7959	24.7872	25.8384	24.7819		1.00165	1.04263	0.999788	1.04069		0.870721	0.00409335	0.990154	0.02174
P97742	Cpt1a	24.6277	24.0547	24.6113	24.4369		0.999335	1.00714	1.01589	1.02382		0.958394	0.594222	0.182575	0.052598
P23506	Pcmt1	25.6258	26.0293	25.8402	25.8976		1.00837	0.997786	0.994939	0.984497		0.343126	0.808273	0.495519	0.0360965
Q9WUZ9	Entpd5	22.8917	23.1951	22.8293	23.2497		0.997272	0.981919	1.00235	0.986922		0.813202	0.067455	0.79421	0.263047
Q9JJK2	Lancl2	23.1576	22.4425	23.202	22.6433		1.00192	1.02467	1.00895	1.03187		0.837229	0.0570087	0.606729	0.0522813
Q8K411	Pitrm1	25.644	25.9554	25.8552	25.7282		1.00824	1.00493	0.991246	0.988001		0.179819	0.491105	0.214448	0.0484921
Q8CI94	Pygb	28.4022	27.7955	28.5172	28.14		1.00405	1.0134	1.01239	1.02183		0.729354	0.0727467	0.0326729	0.0663474
O08710	Tg	24.528	23.6167	24.4923	23.7722		0.998544	1.03029	1.00658	1.03859		0.947607	0.18723	0.783582	0.1383
Q91YT0	Ndufv1	26.5588	27.4873	26.7948	27.4784		1.00889	0.975122	0.999677	0.96622		0.0415823	0.134106	0.987497	0.0297635
Q9JLZ3	Auh	23.4667	24.5203	23.4517	24.4451		0.999359	0.959363	0.99693	0.957032		0.953807	0.0270162	0.891296	0.0389857
Q8BWG8	Arrb1	24.6093	23.3883	24.709	23.6529		1.00405	1.04465	1.01131	1.0522		0.865807	0.0433709	0.51244	0.0388553
P20443	Arrb1	24.6093	23.3883	24.709	23.6529		1.00405	1.04465	1.01131	1.0522		0.865807	0.0433709	0.51244	0.0388553
A2A863	Itgb4	27.7414	28.3456	28.0298	27.9404		1.0104	1.0032	0.985704	0.978683		0.358447	0.749018	0.0556884	0.0227387
Q9D0M3	Cyc1	27.1582	28.2314	26.9976	28.1067		0.994087	0.960541	0.995585	0.961988		0.512519	0.0347549	0.838749	0.0360092
O35127	Grcc10	23.105	23.9721	23.6889	22.4559		1.02527	1.05491	0.936751	0.96383		0.136061	0.0169068	0.00591995	0.0291481
Q99KI0	Aco2	29.7844	30.9028	29.9008	30.9833		1.00391	0.965061	1.00261	0.96381		0.380495	0.0167215	0.889557	0.0261692
Q9CRB9	Chchd3	24.04	25.1219	23.5074	25.1913		0.977843	0.933153	1.00276	0.956934		0.154806	0.00710093	0.908531	0.0625774
P03911	Mtnd4	23.5893	24.603	23.8757	25.225		1.01214	0.946512	1.02528	0.958797		0.252929	0.0244846	0.360987	0.026725
P0DN34		22.7231	23.6494	22.8311	23.8561		1.00475	0.957031	1.00874	0.960834		0.663487	0.00175974	0.565628	0.0249314
Q9CWZ7	Napg	24.2173	24.7139	24.2121	24.2966		0.999785	0.996521	0.983114	0.979905		0.980718	0.833377	0.328028	0.056099
Q91VJ2	Prkcdbp	25.1741	26.4335	25.3321	26.2794		1.00628	0.963955	0.994169	0.952355		0.778337	0.0822183	0.721441	0.0241347
P70318	Tial1	25.0774	24.1765	24.8916	23.8534		0.992592	1.04353	0.986634	1.03726		0.206417	0.00476233	0.496959	0.0279578
P52912	Tial1	25.0774	24.1765	24.8916	23.8534		0.992592	1.04353	0.986634	1.03726		0.206417	0.00476233	0.496959	0.0279578
Q9D0E1	Hnrnpm	28.2878	27.4017	28.3052	27.3989		1.00062	1.03308	0.999901	1.03234		0.934739	0.00547626	0.994354	0.0240056
Q9CZ44	Nsfl1c	26.5465	26.9018	26.4995	26.3972		0.998231	1.00387	0.981245	0.986793		0.809922	0.634917	0.0727236	0.165153
Q01320	Top2a	23.5203	22.0383	23.6842	22.4054		1.00697	1.05707	1.01666	1.06725		0.852354	0.0934321	0.431682	0.0947995
Q80UG5	SEP9	26.436	25.6989	26.658	25.9784		1.0084	1.02616	1.01088	1.02868		0.251834	0.0390773	0.454976	0.0242501
Q80Y14	Glrx5	25.1991	24.6775	25.0345	24.3658		0.993468	1.02745	0.987365	1.02114		0.448875	0.0442537	0.302651	0.0273094
Q920B9	Supt16h	26.3193	25.3918	26.1756	25.6266		0.994539	1.02142	1.00925	1.03653		0.606612	0.265948	0.669928	0.0314713
O88544	Cops4	25.8818	25.3374	25.7855	25.5109		0.996278	1.01076	1.00685	1.02149		0.346176	0.239891	0.558462	0.0241333
Q8BG07	Pld4	23.9796	25.323	24.0303	24.8123		1.00211	0.968482	0.979833	0.94695		0.93243	0.273212	0.477715	0.0459345
P97310	Mcm2	25.7095	24.2384	25.7754	24.4905		1.00256	1.05247	1.0104	1.06069		0.903464	0.101369	0.74963	0.0256964
Q8CI51	Pdlim5	26.6374	25.9945	26.6755	26.0152		1.00143	1.02538	1.00079	1.02473		0.868524	0.0331164	0.946459	0.029423
P26040	Ezr	30.2536	29.6687	30.3279	29.6391		1.00246	1.02324	0.999	1.01971		0.632999	0.0217832	0.925228	0.0260632
Q8C6K9	Col6a6	23.7431	25.8216	24.4826	25.149		1.03115	0.973502	0.973953	0.919507		0.359298	0.310423	0.32359	0.0232336
Q91YW3	Dnajc3	26.3223	25.6206	26.2328	25.4588		0.9966	1.0304	0.993685	1.02739		0.768306	0.0525381	0.63869	0.0250155
Q9WTX5	Skp1	26.9209	27.1987	27.1294	26.9777		1.00775	1.00562	0.991876	0.989786		0.297843	0.429086	0.130729	0.0789474
Q80V26	Impad1	25.305	24.7958	25.5108	24.7649		1.00814	1.03012	0.99875	1.02053		0.285233	0.00351546	0.892068	0.0314911
Q9CPQ3	Tomm22	25.6915	24.3429	25.6065	24.5494		0.996689	1.04306	1.00848	1.0554		0.751619	0.000724723	0.737659	0.0280914
Q64511	Top2b	26.8796	25.9625	26.8807	25.7718		1.00004	1.04303	0.992654	1.03532		0.997117	0.0271182	0.7202	0.0415205
Q925I1	Atad3	24.978	25.3567	24.642	24.887		0.986547	0.990155	0.981479	0.985068		0.113716	0.113213	0.058049	0.172278
Q9R1P1	Psmb3	27.5856	26.9867	27.3828	27.1395		0.992646	1.00897	1.00566	1.02219		0.22265	0.460694	0.683675	0.0285352
Q3V3R1	Mthfd1l	25.2867	24.2197	25.4758	24.6729		1.00748	1.03254	1.01871	1.04405		0.568691	0.309847	0.608128	0.0549317
Q9Z2Q6	SEP5	22.4077	23.0685	22.4754	22.7703		1.00302	0.987049	0.987072	0.971356		0.810919	0.502193	0.511317	0.0441896
Q99JX4	Eif3m	27.0681	25.402	27.1391	25.3152		1.00262	1.07205	0.996583	1.06559		0.680741	0.0164837	0.927519	0.0351725
Q8BFP9	Pdk1	23.0659	23.5212	23.3309	23.8294		1.01149	0.979082	1.0131	0.980643		0.213545	0.0115362	0.095032	0.047333
Q8CCJ3	Ufl1	24.1565	23.1655	24.0213	23.0618		0.994402	1.0416	0.995525	1.04278		0.605787	0.021963	0.833204	0.0278229
Q8C0I1	Agps	25.3015	24.2113	26.1216	24.5868		1.03241	1.06242	1.01551	1.04503		0.0401766	0.0678129	0.673962	0.0739174
P54726	Rad23a	23.5874	24.1466	23.8529	23.8139		1.01126	1.00164	0.986222	0.97684		0.153057	0.824253	0.268686	0.0783265
Q8VDS8	Stx18	22.8717	22.5645	22.8758	22.8004		1.00018	1.00331	1.01045	1.01361		0.987996	0.74805	0.19005	0.186868
P08905	Lyz2	24.6339	25.8351	23.8553	25.4292		0.968393	0.938103	0.984292	0.953506		0.138473	0.0026189	0.450758	0.0642907
Q64339	Isg15	26.1076	25.0262	26.4293	25.2853		1.01232	1.04524	1.01035	1.04321		0.481366	0.0566655	0.638284	0.0333379
Q9D6J5	Ndufb8	26.1631	27.6165	26.5101	27.7478		1.01326	0.955396	1.00476	0.947375		0.191497	0.0407821	0.87139	0.0432454
P42932	Cct8	29.049	28.6418	28.97	28.5279		0.997279	1.0155	0.996024	1.01422		0.599171	0.0362676	0.631518	0.0672118
Q9ESP1	Sdf2l1	23.9761	24.6765	24.0196	23.9337		1.00181	1.00359	0.969899	0.971614		0.917031	0.783054	0.0488522	0.144933
P59108	Cpne2	22.402	23.0264	22.9111	23.1909		1.02272	0.987936	1.00714	0.972885		0.0662045	0.313895	0.592665	0.0448835
Q6A026	Pds5a	24.7542	24.1532	24.6753	24.052		0.996814	1.02592	0.995811	1.02488		0.826988	0.220698	0.840221	0.099324
Q3UIA2	Arhgap17	24.5282	23.6086	24.4913	23.8588		0.998496	1.02651	1.0106	1.03895		0.919036	0.432962	0.757549	0.0342264
O70194	Eif3d	26.076	24.8565	25.8435	24.7195		0.991087	1.04547	0.994486	1.04906		0.19003	0.0884838	0.86598	0.0348792
O89053	Coro1a	27.1759	28.7353	27.4822	28.1122		1.01127	0.97759	0.978315	0.945733		0.356115	0.522527	0.584203	0.0335948
Q6DVA0	Lemd2	23.7596	24.5605	23.8261	23.6788		1.0028	1.00622	0.964103	0.967391		0.782977	0.610368	0.0827597	0.0563416
Q3UPH1	Prrc1	24.9885	23.9515	24.8666	24.0399		0.995121	1.03439	1.00369	1.04329		0.71513	0.0751339	0.860119	0.0284581
P57780	Actn4	31.1878	30.765	31.2917	30.5895		1.00333	1.02296	0.994295	1.01374		0.609515	0.00863882	0.384074	0.0282576
Q9JLV5	Cul3	24.5387	23.8166	24.6976	23.6597		1.00647	1.04387	0.993412	1.03032		0.556772	0.0362214	0.734926	0.0294552
P08113	Hsp90b1	31.5588	30.9026	31.678	30.8128		1.00378	1.02808	0.997096	1.02124		0.545634	0.0042101	0.778306	0.0358017
P29452	Casp1	25.1783	24.5075	25.3365	24.6241		1.00629	1.02893	1.00476	1.02737		0.617215	0.13268	0.825006	0.129692
Q9CQX8	Mrps36	23.4921	24.5482	23.1341	23.8681		0.984765	0.969248	0.972297	0.956977		0.375511	0.177379	0.30832	0.0682872
Q9QYB1	Clic4	27.3431	26.6763	27.6863	26.3253		1.01255	1.0517	0.986842	1.025		0.1578	0.0254513	0.533459	0.0300504
P63017	Hspa8	32.4649	32.1553	32.5106	31.9631		1.00141	1.01713	0.994021	1.00963		0.783388	0.026548	0.336756	0.0374448
P62962	Pfn1	30.7174	30.012	30.7883	30.2278		1.00231	1.01854	1.00719	1.0235		0.688841	0.13431	0.650025	0.0699667
Q8BH59	Slc25a12	27.0588	28.6178	27.3188	29.1636		1.00961	0.936741	1.01907	0.945524		0.244531	0.00687471	0.517117	0.0314676
O35215	Ddt	25.977	26.711	26.3534	26.0018		1.01449	1.01352	0.97345	0.97252		0.212459	0.467405	0.194383	0.0630458
Q78XF5	Ostc	24.7986	22.2412	25.7383	22.8622		1.03789	1.1258	1.02792	1.11499		0.370078	0.000896132	0.396691	0.0451896
Q9DAR7	Dcps	26.6199	27.1283	26.6968	26.8089		1.00289	0.99582	0.988227	0.981261		0.627871	0.723785	0.415273	0.08216
Q9CS42	Prps2;Prps1	26.5724	25.5627	26.287	25.2752		0.989259	1.04003	0.988751	1.0395		0.194778	0.03499	0.630276	0.0465868
Q9D7G0	Prps2;Prps1	26.5724	25.5627	26.287	25.2752		0.989259	1.04003	0.988751	1.0395		0.194778	0.03499	0.630276	0.0465868
P30412	Ppic	25.9754	25.2954	26.16	25.3546		1.00711	1.03177	1.00234	1.02688		0.623757	0.0292427	0.860826	0.0954013
Q8BVE3	Atp6v1h	26.1014	24.8881	26.1467	25.3129		1.00173	1.03294	1.01707	1.04875		0.879318	0.1577	0.546094	0.0328208
Q99L43	Cds2	23.6995	24.5787	23.9786	24.9037		1.01178	0.96285	1.01322	0.964228		0.190419	0.0039216	0.443338	0.0318367
Q80U72	Scrib	25.38	24.3956	25.5184	24.2023		1.00545	1.05438	0.992078	1.04035		0.658743	0.00536625	0.700476	0.0344137
Q9WV80	Snx1	25.2375	24.5088	25.4741	24.2973		1.00938	1.04843	0.99137	1.02973		0.388719	0.00590443	0.58634	0.0353262
P49817	Cav1	27.3557	28.6481	27.6178	28.5418		1.00958	0.967624	0.996292	0.954887		0.66097	0.15926	0.851125	0.0300194
Q8BFZ9	Erlin2	26.8298	27.1421	26.4242	26.7118		0.984883	0.989234	0.984147	0.988496		0.0742375	0.0708169	0.060706	0.242893
Q7TSI3	Ppp6r1	23.2608	23.8535	23.1229	23.8721		0.994072	0.968616	1.00078	0.975151		0.474939	0.0693753	0.969538	0.0784182
Q8BVI4	Qdpr	23.6598	24.3984	23.5802	23.9172		0.996635	0.985907	0.980277	0.969725		0.639711	0.483687	0.434414	0.04464
Q9R0E1	Plod3	26.0302	25.1593	26.0453	25.2111		1.00058	1.03309	1.00206	1.03462		0.966859	0.018231	0.867982	0.0331232
O09159	Man2b1	25.6623	24.809	25.5511	24.315		0.995666	1.05084	0.980088	1.0344		0.734681	0.171115	0.575808	0.0343027
Q8BYA0	Tbcd	23.5141	23.121	23.8086	23.4961		1.01252	1.0133	1.01622	1.017		0.191262	0.153734	0.145556	0.138145
Q9CQM9	Glrx3	27.7077	26.9432	27.8748	26.7992		1.00603	1.04014	0.994655	1.02838		0.103403	0.00150724	0.72229	0.0333808
Q80X90	Flnb	30.7274	30.2285	30.9092	30.0823		1.00591	1.02749	0.995164	1.0165		0.47348	0.00779094	0.510133	0.0317467
Q8BKX1	Baiap2	24.7859	24.0458	25.0101	23.6018		1.00904	1.05967	0.981535	1.03078		0.460725	0.000416084	0.229056	0.0601552
Q9CZX0	Elp3	22.4692	21.9056	22.5465	22.0569		1.00344	1.0222	1.00691	1.02573		0.805028	0.117837	0.64626	0.12755
O35326	Srsf5	26.274	25.5067	26.359	25.8057		1.00324	1.02144	1.01172	1.03008		0.789367	0.135417	0.40303	0.0312527
Q9DBL7	Coasy	25.305	24.7726	25.1962	24.9591		0.995703	1.0095	1.00753	1.02149		0.572047	0.457104	0.580322	0.0324442
Q61176	Arg1	28.4955	27.0627	28.361	26.7543		0.99528	1.06006	0.988603	1.05294		0.862093	0.0845551	0.695843	0.0546922
O08547	Sec22b	26.047	24.985	25.7219	24.748		0.987517	1.03935	0.990517	1.04251		0.204027	0.0523175	0.69718	0.0404628
P60710	Actb	34.2264	33.8011	34.2136	33.688		0.999626	1.0156	0.996654	1.01258		0.943268	0.0538004	0.67415	0.0575776
Q01768	Nme2	27.6779	27.051	27.7658	27.1176		1.00318	1.0239	1.00246	1.02317		0.614266	0.0475594	0.8519	0.0324316
P97355	Sms	23.6527	22.6889	23.6843	23.0598		1.00134	1.02708	1.01635	1.04248		0.89753	0.170972	0.545348	0.0458849
Q60597	Ogdh	29.14	29.9911	29.1842	30.1668		1.00152	0.967427	1.00586	0.971622		0.769775	0.0100181	0.70232	0.0330771
Q8VE88	Fam114a2	24.373	23.2884	24.6309	23.2144		1.01058	1.06102	0.996824	1.04657		0.27565	0.0283647	0.919403	0.0415384
Q9CXB8	Alpk1	22.3981	22.9215	22.8062	22.9926		1.01822	0.991892	1.0031	0.977165		0.0592914	0.243944	0.701458	0.0327467
P01899	H2-D1;H2-L	27.8594	28.4519	27.6779	28.001		0.993487	0.988461	0.984153	0.979175		0.578589	0.237297	0.104331	0.0857416
P01897	H2-D1;H2-L	27.8594	28.4519	27.6779	28.001		0.993487	0.988461	0.984153	0.979175		0.578589	0.237297	0.104331	0.0857416
P01896	H2-D1;H2-L	27.8594	28.4519	27.6779	28.001		0.993487	0.988461	0.984153	0.979175		0.578589	0.237297	0.104331	0.0857416
P01895	H2-D1;H2-L	27.8594	28.4519	27.6779	28.001		0.993487	0.988461	0.984153	0.979175		0.578589	0.237297	0.104331	0.0857416
P01900	H2-D1;H2-L	27.8594	28.4519	27.6779	28.001		0.993487	0.988461	0.984153	0.979175		0.578589	0.237297	0.104331	0.0857416
P14427	H2-D1;H2-L	27.8594	28.4519	27.6779	28.001		0.993487	0.988461	0.984153	0.979175		0.578589	0.237297	0.104331	0.0857416
P01902	H2-D1;H2-L	27.8594	28.4519	27.6779	28.001		0.993487	0.988461	0.984153	0.979175		0.578589	0.237297	0.104331	0.0857416
Q61191	Hcfc1	26.4486	25.2925	26.6719	25.0676		1.00844	1.064	0.991107	1.04571		0.364825	0.0469137	0.797772	0.0499222
P52760	Hrsp12	25.2913	24.751	24.7605	24.6428		0.979012	1.00478	0.995628	1.02183		0.222262	0.685215	0.584396	0.142508
P18052	Ptpra	23.1292	22.6495	23.3403	23.0717		1.00913	1.01164	1.01864	1.02118		0.388904	0.455663	0.274921	0.0908315
Q8BG51	Rhot1	23.4204	22.8115	23.5543	22.8067		1.00572	1.03278	0.999794	1.0267		0.413603	0.0976621	0.993254	0.0730394
Q99MR6	Srrt	25.8921	24.9935	26.11	25.0062		1.00842	1.04414	1.00051	1.03596		0.244868	0.00426579	0.978561	0.0335557
Q8BH04	Pck2	27.2057	26.6057	27.3244	26.5229		1.00437	1.03022	0.996889	1.02255		0.388313	0.0177161	0.824609	0.04159
Q9R0H0	Acox1	24.9873	25.7439	23.9955	25.8827		0.960307	0.927085	1.00539	0.970609		0.105641	0.00240859	0.698096	0.123495
O09165	Casq1	27.1073	31.0027	26.0902	33.413		0.962477	0.780838	1.07775	0.874353		0.411773	0.000463903	0.261196	0.0563926
Q6P5H2	Nes	24.9722	23.5255	25.7446	23.6073		1.03093	1.09054	1.00348	1.06149		0.350364	0.00853193	0.890588	0.0766858
Q3TAS6	Emc10	23.3893	24.0324	23.6376	23.5655		1.01062	1.00306	0.980571	0.973239		0.290309	0.728933	0.148712	0.0603339
O55013	Trappc3	23.2478	23.7416	23.1436	23.3867		0.995514	0.989605	0.985049	0.979203		0.69255	0.344977	0.179596	0.08216
Q3UQA7	Selh	22.636	23.3293	22.527	23.0498		0.995184	0.977318	0.988021	0.970285		0.67877	0.181422	0.546745	0.0645045
Q9CRB2	Nhp2	24.8225	23.9831	25.1336	24.3123		1.01253	1.03378	1.01373	1.035		0.0801985	0.0258547	0.485281	0.0413534
Q9CPV4	Glod4	27.6724	27.8955	27.7128	27.7697		1.00146	0.99795	0.995491	0.992004		0.747044	0.696035	0.475451	0.175438
P70261	Pald1	23.6207	22.8649	23.7752	22.6909		1.00654	1.04779	0.992388	1.03305		0.660127	0.00405694	0.615056	0.0681215
Q9Z0M6	Cd97	23.3786	24.2504	23.8798	24.5041		1.02144	0.974525	1.01046	0.96405		0.148677	0.042465	0.490511	0.0498222
Q9CQT1	Mri1	25.9426	25.123	25.8415	24.5805		0.996101	1.0513	0.978405	1.03262		0.553349	0.0341998	0.420054	0.0381559
Q8BH24	Tm9sf4	24.8554	24.325	24.8011	24.1115		0.997819	1.0286	0.991224	1.0218		0.908632	0.185868	0.521161	0.0840637
P46664	Adss	27.0754	26.4087	27.2771	26.5566		1.00745	1.02713	1.0056	1.02524		0.444247	0.0712574	0.711322	0.0440921
Q9D1M0	Sec13	25.9124	25.2072	25.7997	24.9711		0.995651	1.03318	0.990633	1.02798		0.514319	0.0135024	0.564432	0.0436489
P11881	Itpr1	23.485	22.5466	23.5827	22.9333		1.00416	1.02832	1.01715	1.04162		0.846265	0.0330662	0.19811	0.0876083
Q8K2C9	Hacd3	26.3884	25.7338	26.6857	25.6877		1.01127	1.03885	0.99821	1.02544		0.427981	0.0476896	0.922006	0.109636
Q8BJW6	Eif2a	24.2434	23.3688	23.789	22.8367		0.981257	1.0417	0.977228	1.03742		0.162769	0.0312796	0.307978	0.0528611
P28656	Nap1l1	27.3339	26.7198	27.3902	26.6681		1.00206	1.02708	0.998064	1.02298		0.824512	0.0613453	0.886568	0.0367412
O89079	Cope	27.2522	26.8172	27.2841	26.7688		1.00117	1.01925	0.998195	1.01622		0.688264	0.0283551	0.857119	0.0361456
P42208	SEP2	27.9114	27.6003	27.9863	27.6329		1.00268	1.01279	1.00118	1.01127		0.453009	0.100835	0.884853	0.044432
Q6P3D0	Nudt16	21.9463	22.9805	21.9571	22.9103		1.00049	0.958394	0.996943	0.954994		0.973795	0.0261426	0.890414	0.0374518
Q9CR67	Tmem33	24.169	23.6492	24.0184	23.7071		0.99377	1.01313	1.00245	1.02198		0.451313	0.293003	0.859646	0.0571726
Q8CGK3	Lonp1	26.8415	27.1697	27.0002	27.2821		1.00591	0.989667	1.00413	0.98792		0.107889	0.0144729	0.503602	0.0627798
Q8K4Z3	Apoa1bp	26.7894	26.5377	27.1266	26.567		1.01259	1.02106	1.0011	1.00949		0.0292444	0.105473	0.929533	0.120499
P06745	Gpi	28.8326	28.2805	28.7901	28.402		0.998524	1.01366	1.0043	1.01952		0.753936	0.192717	0.740358	0.0566669
P70353	Nfyc	22.6055	23.221	22.5324	22.7925		0.996765	0.988588	0.981546	0.973494		0.73569	0.286366	0.266012	0.0777547
Q9QXS6	Dbn1	25.144	23.9428	25.7009	24.1638		1.02215	1.06361	1.00923	1.05017		0.0888105	0.00457011	0.758241	0.063944
Q9CQR4	Acot13	23.421	24.1929	23.229	24.1738		0.991806	0.960918	0.999211	0.968093		0.409333	0.0779622	0.972551	0.0569004
Q91V64	Isoc1	26.9552	26.4298	26.7305	26.5841		0.991662	1.00551	1.00583	1.01988		0.373171	0.489265	0.461693	0.0510703
Q8CDN6	Txnl1	27.7714	27.2897	27.7572	27.1754		0.999488	1.02141	0.995811	1.01765		0.921404	0.0261441	0.684518	0.0415351
Q00915	Rbp1	28.4124	27.7357	28.5218	27.6259		1.00385	1.03243	0.996038	1.0244		0.68152	0.00611513	0.710781	0.0363076
P42669	Pura	26.1025	25.619	26.3889	25.7972		1.01097	1.02294	1.00696	1.01887		0.140479	0.0493068	0.550867	0.0428547
Q9DCL9	Paics	26.4199	25.8239	26.5717	25.6493		1.00575	1.03596	0.993241	1.02308		0.462673	0.00628422	0.606169	0.0494635
Q8C052	Map1s	24.6613	23.9517	25.3302	23.712		1.02712	1.06825	0.989991	1.02963		0.0272043	0.0222179	0.740146	0.136759
Q9CQN7	Mrpl41	22.6844	22.0075	22.7052	22.7982		1.00092	0.995922	1.03593	1.03076		0.924772	0.788395	0.0966736	0.0402356
P27048	Snrpb;Snrpn	26.0478	25.4746	25.7546	25.4946		0.988743	1.0102	1.00079	1.0225		0.0897153	0.335238	0.950726	0.0373203
P63163	Snrpb;Snrpn	26.0478	25.4746	25.7546	25.4946		0.988743	1.0102	1.00079	1.0225		0.0897153	0.335238	0.950726	0.0373203
P24452	Capg	27.7034	28.311	27.8796	28.2379		1.00636	0.987309	0.99742	0.978539		0.546546	0.244329	0.833888	0.0954948
P70697	Urod	24.1026	23.4298	24.5211	23.3576		1.01736	1.04981	0.99692	1.02872		0.0778483	0.0081447	0.866597	0.0412586
Q00612	G6pdx	27.4036	26.5399	27.5516	26.6909		1.0054	1.03225	1.00569	1.03254		0.609161	0.0333998	0.749705	0.0580812
P97324	G6pdx	27.4036	26.5399	27.5516	26.6909		1.0054	1.03225	1.00569	1.03254		0.609161	0.0333998	0.749705	0.0580812
REV__P46662	G6pdx	27.4036	26.5399	27.5516	26.6909		1.0054	1.03225	1.00569	1.03254		0.609161	0.0333998	0.749705	0.0580812
Q921M4	Golga2	23.0706	22.0654	23.3268	22.6885		1.01111	1.02814	1.02824	1.04555		0.276523	0.0494834	0.268491	0.0407781
P17156	Hspa2	24.6375	25.0115	24.6791	24.6339		1.00169	1.00184	0.984902	0.985045		0.887533	0.91032	0.265683	0.0503262
Q8VDK1	Nit1	24.4179	24.1852	24.647	24.432		1.00938	1.0088	1.0102	1.00962		0.174576	0.393901	0.395956	0.258177
Q8BMP6	Acbd3	24.5368	23.8826	24.6438	23.7593		1.00436	1.03723	0.994836	1.02739		0.763761	0.0822472	0.758667	0.0451476
O88851	Rbbp9	23.9462	24.7236	23.7198	24.1217		0.990548	0.983342	0.975653	0.968555		0.503549	0.34781	0.235722	0.0770358
Q99LJ6	Gpx7	24.7052	24.1739	24.2903	24.1389		0.983208	1.00627	0.998552	1.02198		0.181143	0.615605	0.904683	0.100949
Q8R1B4	Eif3c	27.0972	26.6988	26.9953	26.362		0.996237	1.02402	0.987388	1.01493		0.411695	0.167063	0.465492	0.0403953
Q61879	Myh10	27.5347	27.0299	27.487	26.5947		0.998267	1.03355	0.983902	1.01868		0.850145	0.0182268	0.203049	0.064543
O35678	Mgll	24.1763	25.4901	23.6002	26.0528		0.976168	0.905859	1.02208	0.948459		0.419359	0.00163766	0.262749	0.0478611
Q9D964	Gatm	23.1953	22.4062	23.3141	22.7631		1.00512	1.0242	1.01593	1.03521		0.848986	0.503008	0.493365	0.038734
Q8CHP8	Pgp	26.2484	25.6804	26.6518	25.6951		1.01537	1.03723	1.00057	1.02212		0.117818	9.39992e-05	0.944119	0.0594888
Q9D0B6	Pbdc1	25.0156	25.8177	25.1532	25.4276		1.0055	0.989209	0.984888	0.968931		0.583382	0.512816	0.478678	0.0835497
Q3URQ0	Tex10	22.6565	22.0096	22.571	22.0478		0.996227	1.02373	1.00174	1.02939		0.750313	0.172289	0.928095	0.0612416
Q9DBG5	Plin3	26.8115	25.7562	26.9738	24.9975		1.00606	1.07906	0.970543	1.04097		0.609909	0.000228518	0.169078	0.0482208
Q62165	Dag1	24.2746	25.2152	24.8135	24.9268		1.0222	0.995452	0.988565	0.962698		0.31357	0.819106	0.481343	0.0500182
Q64191	Aga	24.7711	24.0605	24.6674	24.4708		0.995812	1.00803	1.01705	1.02953		0.608938	0.491583	0.295685	0.0480141
Q78IK4	Apool	24.8363	24.5485	24.8796	25.0822		1.00174	0.991922	1.02174	1.01172		0.850295	0.623502	0.218977	0.252881
B2RXS4	Plxnb2	26.2834	25.6417	26.316	25.1245		1.00124	1.04742	0.979831	1.02502		0.84675	0.00996132	0.285062	0.0500923
Q9QZC2	Plxnb2	26.2834	25.6417	26.316	25.1245		1.00124	1.04742	0.979831	1.02502		0.84675	0.00996132	0.285062	0.0500923
Q3UH93	Plxnb2	26.2834	25.6417	26.316	25.1245		1.00124	1.04742	0.979831	1.02502		0.84675	0.00996132	0.285062	0.0500923
Q9CQ91	Ndufa3	24.3647	25.323	24.8134	25.6508		1.01842	0.967352	1.01295	0.962159		0.0578123	0.0938052	0.604328	0.0626946
Q91VA6	Poldip2	23.901	24.1414	23.9962	24.0743		1.00398	0.996755	0.997219	0.990042		0.596171	0.653094	0.744707	0.266793
P60670	Nploc4	27.7031	27.054	27.7215	27.3729		1.00067	1.01273	1.01179	1.02399		0.911873	0.0914845	0.315983	0.0458011
Q9R1C7	Prpf40a	25.6586	24.9682	25.4417	25.1311		0.991545	1.01236	1.00653	1.02765		0.161519	0.162272	0.654592	0.042426
Q5SUR0	Pfas	26.4963	25.3898	26.7284	25.8854		1.00876	1.03257	1.01952	1.04358		0.253109	0.0629397	0.467025	0.0537801
Q8R5C5	Actr1b	26.8727	26.3634	26.8075	25.9999		0.997574	1.03106	0.986211	1.01932		0.657451	0.0269129	0.353777	0.0642093
Q91V61	Sfxn3	26.5609	27.1413	26.4885	26.9262		0.997276	0.983748	0.992075	0.978617		0.811384	0.300756	0.591543	0.0600087
Q9JKF7	Mrpl39	23.1318	23.4662	23.5495	23.4554		1.01806	1.00402	0.999539	0.985751		0.0249505	0.443679	0.96092	0.175701
P16254	Srp14	24.921	24.3572	25.0135	24.0661		1.00371	1.03937	0.988046	1.02315		0.541873	0.0221282	0.531337	0.0988626
P63242	Eif5a	29.0513	28.1902	29.0231	27.7481		0.999028	1.04595	0.984321	1.03055		0.906852	0.00192674	0.327361	0.0432862
Q8BGY2	Eif5a	29.0513	28.1902	29.0231	27.7481		0.999028	1.04595	0.984321	1.03055		0.906852	0.00192674	0.327361	0.0432862
Q8BVF2	Pdcl3	24.1621	23.6984	24.4656	24.5082		1.01256	0.99826	1.03417	1.01957		0.118616	0.942851	0.200888	0.0589282
Q922L6	Nelfcd	23.7363	23.0459	23.7686	22.9375		1.00136	1.03623	0.995295	1.02995		0.897609	0.0343024	0.792387	0.0437117
Q8K1M6	Dnm1l	26.9592	26.5446	27.1324	26.3359		1.00642	1.03024	0.99214	1.01562		0.104346	0.00187679	0.436075	0.0561882
Q8VCH0	Acaa1a;Acaa1b	28.078	27.7189	28.0394	27.712		0.998625	1.01181	0.999754	1.01296		0.791865	0.208105	0.979914	0.0640542
Q921H8	Acaa1a;Acaa1b	28.078	27.7189	28.0394	27.712		0.998625	1.01181	0.999754	1.01296		0.791865	0.208105	0.979914	0.0640542
Q8CFI0	Nedd4l	25.0211	24.1758	25.2898	24.3776		1.01074	1.03742	1.00835	1.03497		0.51233	0.00607548	0.467794	0.0577831
Q02819	Nucb1	26.7668	27.1737	26.9006	26.8477		1.005	1.00197	0.988003	0.985025		0.561904	0.802084	0.0799453	0.0555972
P04227	H2-Aa	26.9168	28.0765	27.0721	27.9362		1.00577	0.96907	0.995004	0.958695		0.769228	0.129885	0.816566	0.0710187
P01910	H2-Aa	26.9168	28.0765	27.0721	27.9362		1.00577	0.96907	0.995004	0.958695		0.769228	0.129885	0.816566	0.0710187
P04228	H2-Aa	26.9168	28.0765	27.0721	27.9362		1.00577	0.96907	0.995004	0.958695		0.769228	0.129885	0.816566	0.0710187
P23150	H2-Aa	26.9168	28.0765	27.0721	27.9362		1.00577	0.96907	0.995004	0.958695		0.769228	0.129885	0.816566	0.0710187
P14435	H2-Aa	26.9168	28.0765	27.0721	27.9362		1.00577	0.96907	0.995004	0.958695		0.769228	0.129885	0.816566	0.0710187
P14436	H2-Aa	26.9168	28.0765	27.0721	27.9362		1.00577	0.96907	0.995004	0.958695		0.769228	0.129885	0.816566	0.0710187
P14437	H2-Aa	26.9168	28.0765	27.0721	27.9362		1.00577	0.96907	0.995004	0.958695		0.769228	0.129885	0.816566	0.0710187
P14438	H2-Aa	26.9168	28.0765	27.0721	27.9362		1.00577	0.96907	0.995004	0.958695		0.769228	0.129885	0.816566	0.0710187
P14434	H2-Aa	26.9168	28.0765	27.0721	27.9362		1.00577	0.96907	0.995004	0.958695		0.769228	0.129885	0.816566	0.0710187
Q91VH2	Snx9	25.0829	24.2328	25.3145	23.9831		1.00923	1.05551	0.989698	1.03508		0.29717	0.0460676	0.739985	0.0610674
P38060	Hmgcl	24.4703	25.0426	24.6788	24.965		1.00852	0.988537	0.996902	0.977148		0.376481	0.0845771	0.769836	0.0907614
Q3UIR3	Dtx3l	23.9965	23.3189	24.4457	23.522		1.01872	1.03927	1.00871	1.02906		0.14288	0.00455824	0.494647	0.0512178
Q61166	Mapre1	26.8239	26.1622	26.6757	25.7832		0.994474	1.03462	0.985513	1.02529		0.301747	0.00461425	0.322679	0.0487534
Q99JY9	Actr3	29.595	29.1152	29.6971	29.0776		1.00345	1.0213	0.99871	1.01648		0.356604	0.161586	0.93756	0.0766213
Q61599	Arhgdib	27.1762	28.2747	26.982	27.9875		0.992854	0.964071	0.989844	0.961148		0.32138	0.173123	0.745899	0.0722
Q99M71	Epdr1	23.28	24.5048	23.2874	24.2504		1.00032	0.960287	0.98962	0.950019		0.988476	0.0741819	0.674891	0.0830583
P62315	Snrpd1	26.7237	26.2404	26.4203	26.0387		0.988647	1.01465	0.992314	1.01842		0.164322	0.290939	0.591971	0.0671378
P17225	Ptbp1	29.5598	28.8176	29.3805	28.6044		0.993932	1.02713	0.9926	1.02576		0.190609	0.0203911	0.617539	0.0440505
Q62192	Cd180	22.8836	24.2841	22.5601	23.314		0.98586	0.967661	0.960051	0.942329		0.452718	0.245097	0.253517	0.048363
P47754	Capza2	28.6756	29.1408	28.625	29.2251		0.998237	0.979466	1.00289	0.984034		0.689719	0.00416592	0.740568	0.0595905
Q5SX39	Myh4	29.1053	33.4432	28.798	35.9695		0.989442	0.800623	1.07554	0.870291		0.850808	0.000865955	0.272615	0.0737748
Q9D8C4	Ifi35	25.3045	24.7454	25.7581	24.8992		1.01792	1.03449	1.00621	1.02259		0.0558786	0.076255	0.743307	0.0461879
O35286	Dhx15	27.9597	27.477	27.8754	26.9652		0.996984	1.03376	0.981371	1.01757		0.651683	0.208169	0.477165	0.0607434
P50136	Bckdha	24.1013	24.8325	23.9129	24.9123		0.992186	0.959886	1.00321	0.970554		0.498656	0.00809387	0.876311	0.174214
Q9Z1Q5	Clic1	29.2478	28.6708	29.4126	28.5576		1.00564	1.02994	0.996053	1.02013		0.120739	0.0370619	0.797811	0.0454598
P49442	Inpp1	24.7503	25.1171	25.2067	24.8923		1.01844	1.01263	0.991052	0.985396		0.0980147	0.307261	0.431959	0.140836
P13707	Gpd1	24.2865	25.6922	24.4605	25.9057		1.00717	0.944214	1.00831	0.945288		0.789459	0.00958142	0.772089	0.123104
Q6ZPE2	Sbf1	25.9373	27.2256	25.1046	26.8228		0.967896	0.93594	0.985206	0.952678		0.0978602	0.0523396	0.672235	0.0597068
Q9JLM8	Dclk1	26.1963	25.1589	26.1956	25.092		0.999975	1.04398	0.997345	1.04124		0.999268	0.0924232	0.917324	0.176371
Q8CGE8	Ifi205a	23.4102	24.5243	24.4209	24.8178		1.04317	0.984006	1.01197	0.954571		0.112607	0.399392	0.515706	0.0960883
Q3UGR5	Hdhd2	25.1053	25.5425	25.1435	25.4639		1.00152	0.987415	0.996924	0.982881		0.845297	0.290152	0.80929	0.0814589
P47963	Rpl13	27.8193	27.4541	27.5987	27.2505		0.992071	1.01278	0.992582	1.0133		0.315206	0.247123	0.481035	0.0978475
Q9D706	Rpap3	21.3436	20.8444	21.3178	21.012		0.99879	1.01455	1.00804	1.02395		0.934515	0.473691	0.621794	0.044236
Q9WVA2	Timm8a1	24.6814	25.0212	24.69	25.2378		1.00035	0.978293	1.00866	0.98642		0.974381	0.100727	0.517973	0.256595
Q8R2Q0	Trim29	25.9841	25.0588	25.3372	24.661		0.975106	1.02742	0.984127	1.03692		0.208961	0.223116	0.417539	0.0537723
Q9CPQ8	Atp5l	26.472	27.0125	26.1914	27.4407		0.989401	0.954472	1.01585	0.979989		0.254476	0.0028832	0.263873	0.0812146
Q99K70	Rragc;Rragd	23.6667	22.9319	23.2779	23.348		0.983572	0.996999	1.01815	1.03205		0.0326641	0.784398	0.371772	0.0523894
Q60634	Flot2	24.9636	25.834	25.5101	25.6376		1.02189	0.995025	0.9924	0.966307		0.188775	0.701329	0.571549	0.052558
Q9D967	Mdp1	24.8122	25.2782	24.8354	25.0224		1.00093	0.992523	0.989884	0.981565		0.911897	0.574076	0.513891	0.130664
Q64727	Vcl	30.0567	30.4522	30.2585	30.2144		1.00672	1.00146	0.992192	0.987011		0.324088	0.834374	0.264902	0.0635881
P17742	Ppia	32.48	31.8984	32.5557	31.3222		1.00233	1.03938	0.981937	1.01823		0.632	0.00769738	0.213486	0.0505929
Q60930	Vdac2	28.7782	29.3628	28.7201	29.2881		0.997981	0.980606	0.997459	0.980092		0.589792	0.0258693	0.827355	0.0545475
Q3SXD3	Hddc2	23.7259	24.112	24.0283	23.4446		1.01274	1.0249	0.972322	0.983989		0.307285	0.0560748	0.0126292	0.151405
Q6PB93	Galnt2	23.0739	22.6526	23.1084	22.8334		1.0015	1.01204	1.00798	1.0186		0.939487	0.605829	0.58053	0.0908656
Q9CQI7	Snrpb2	24.0032	24.4669	23.8988	24.2035		0.995651	0.987409	0.989238	0.981049		0.561168	0.572182	0.652471	0.112168
Q8K0C9	Gmds	24.9653	23.7465	24.8895	24.3967		0.996961	1.0202	1.02738	1.05133		0.818104	0.182802	0.324046	0.0602948
Q9JKY5	Hip1r	25.0798	24.627	24.74	24.3308		0.986449	1.01682	0.987975	1.01839		0.044249	0.217036	0.450251	0.0773164
Q6PFR5	Tra2a	24.7158	24.097	24.7458	24.3124		1.00121	1.01783	1.00894	1.02568		0.860955	0.0168198	0.469355	0.0487231
P49312	Hnrnpa1	29.3156	28.7766	29.3016	28.3504		0.999524	1.03355	0.985191	1.01873		0.949691	0.0136382	0.249042	0.0567809
Q8VCI0	Plbd1	24.9303	25.9403	24.5265	25.941		0.983804	0.945473	1.00003	0.961062		0.465937	0.0943921	0.999402	0.115939
Q99MB1	Tlr3	23.0968	23.8556	23.4862	23.5876		1.01686	0.995699	0.988765	0.968192		0.366535	0.830371	0.533419	0.0649741
Q9CQY5	Magt1	22.673	22.3136	22.521	22.6774		0.993298	0.993105	1.0163	1.01611		0.550061	0.28077	0.0256143	0.174019
Q9CWH6	Psma7	28.5045	28.0946	28.4581	28.0528		0.998374	1.01445	0.998515	1.01459		0.663402	0.121245	0.887803	0.0536232
Q9Z2U0	Psma7	28.5045	28.0946	28.4581	28.0528		0.998374	1.01445	0.998515	1.01459		0.663402	0.121245	0.887803	0.0536232
Q8VBV3	Exosc2	23.1701	23.6207	23.0922	23.2206		0.99664	0.994474	0.983061	0.980924		0.80002	0.70441	0.345758	0.248637
Q9D6Y9	Gbe1	23.4612	23.1035	23.2874	23.4269		0.992593	0.994042	1.014	1.01548		0.372823	0.598731	0.310289	0.175903
Q76MZ3	Ppp2r1a	29.2299	28.7738	29.4245	28.6863		1.00666	1.02573	0.996958	1.01585		0.21375	0.00642728	0.748813	0.0531907
Q6P8J7	Ckmt2	25.3245	28.061	26.0617	28.599		1.02911	0.911278	1.01917	0.902481		0.039	0.0185187	0.749535	0.0673432
Q8BXZ1	Tmx3	25.8714	26.1717	26.0222	26.3017		1.00583	0.989373	1.00497	0.988525		0.237414	0.0976166	0.476364	0.0670852
Q8VE22	Mrps23	22.9388	23.3095	23.2734	23.1885		1.01458	1.00366	0.99481	0.984099		0.323117	0.793781	0.717266	0.28799
P67871	Csnk2b	25.1916	24.2602	25.0142	24.3002		0.992958	1.02938	1.00165	1.03839		0.414343	0.0291991	0.934506	0.0550677
Q6Q899	Ddx58	25.9657	25.2769	26.1636	25.4295		1.00762	1.02887	1.00604	1.02725		0.528744	0.0282953	0.694307	0.096184
Q9CQE1	Nipsnap3b	23.9102	24.2606	23.9087	24.4178		0.999938	0.979151	1.00648	0.985554		0.996332	0.234819	0.669132	0.210389
Q9D0I8	Mrto4	23.7386	23.0758	23.6428	22.7695		0.995961	1.03835	0.986725	1.02873		0.74956	0.0123825	0.389489	0.0804805
Q8C0M9	Asrgl1	24.227	23.8354	24.287	23.8044		1.00248	1.02028	0.998701	1.01643		0.869514	0.22766	0.931447	0.263677
P54071	Idh2	28.056	28.5562	28.004	28.6203		0.998146	0.978466	1.00225	0.982485		0.819392	0.0699497	0.861267	0.111649
P70168	Kpnb1	28.7596	28.3123	28.9618	28.0727		1.00703	1.03167	0.991537	1.0158		0.100986	0.0051845	0.47363	0.0746203
Q06138	Cab39	24.862	24.1493	24.8021	24.1133		0.997591	1.02856	0.998513	1.02951		0.674702	0.0941017	0.943227	0.0650128
P17751	Tpi1	30.5843	30.1513	30.6319	29.8961		1.00156	1.02461	0.991535	1.01436		0.79602	0.0521248	0.48293	0.057276
Q91V41	Rab14	27.5837	27.277	27.4881	27.4424		0.996535	1.00167	1.00606	1.01125		0.512285	0.772635	0.305482	0.0517415
Q8VCH8	Ubxn4	22.8695	23.3354	23.1683	22.7724		1.01307	1.01738	0.975876	0.980036		0.126095	0.154495	0.119285	0.0785725
Q8R1Q8	Dync1li1	25.6297	25.2547	25.7635	25.0621		1.00522	1.02799	0.992374	1.01485		0.176519	0.0182025	0.536302	0.0720097
O09012	Pex5	20.7946	21.3925	21.499	21.0253		1.03388	1.02253	0.982832	0.972048		0.154799	0.0473891	0.319295	0.320283
Q8BGV3	Tacstd2	23.5245	22.5379	23.0948	22.4857		0.981732	1.02708	0.997686	1.04378		0.375838	0.172687	0.903462	0.0515009
O35638	Stag2	22.8061	22.1812	22.6334	22.7464		0.992427	0.995029	1.02548	1.02817		0.514198	0.804758	0.29939	0.0879901
Q9DBG6	Rpn2	29.299	28.9502	29.2368	28.9619		0.997878	1.00949	1.0004	1.01205		0.782381	0.270719	0.958163	0.105045
Q9EQF6	Dpysl5	23.6336	24.359	23.0087	24.2588		0.973559	0.948468	0.995886	0.97022		0.219371	0.0303596	0.812525	0.098486
O35658	C1qbp	28.4167	28.6356	28.4528	28.6769		1.00127	0.992188	1.00144	0.992355		0.867325	0.369826	0.85291	0.263906
Q9JMH9	Myo18a	25.9536	25.3229	25.9742	25.0898		1.00079	1.03525	0.990797	1.02491		0.932806	0.00423518	0.563357	0.115814
P11835	Itgb2	25.5095	26.5028	25.6662	26.2176		1.00614	0.978967	0.989238	0.962522		0.753774	0.426246	0.70186	0.10618
P80316	Cct5	29.0024	28.5397	29.0496	28.373		1.00163	1.02385	0.99416	1.01621		0.590464	0.0114441	0.612906	0.0852168
P62322	Lsm5	25.0948	25.8439	25.3875	25.4415		1.01166	0.997876	0.984431	0.971013		0.3243	0.899494	0.478652	0.110191
Q3TKT4	Smarca4	25.6319	25.1156	25.3831	24.4937		0.990293	1.03631	0.975239	1.02056		0.292471	0.0152139	0.117869	0.111519
Q99K51	Pls3	28.0946	27.4447	27.7596	27.3443		0.988075	1.01519	0.99634	1.02368		0.378255	0.339729	0.785838	0.0533033
Q91VS7	Mgst1	27.2099	26.4554	27.3519	26.1124		1.00522	1.04747	0.987035	1.02852		0.618754	0.00078426	0.40554	0.0868097
Q8CIB5	Fermt2	26.1528	25.2885	26.3822	25.3861		1.00877	1.03924	1.00386	1.03418		0.405544	0.0122413	0.845319	0.078395
P37804	Tagln	29.5416	30.7401	29.5282	30.2365		0.999548	0.976574	0.983618	0.96101		0.982926	0.196616	0.334163	0.0696701
Q9D5V5	Cul5	24.4927	24.1129	24.6907	23.9414		1.00809	1.0313	0.992886	1.01575		0.239818	0.0370316	0.614844	0.0690137
Q9D404	Oxsm	23.1516	23.7539	23.1157	23.5726		0.998449	0.980615	0.992368	0.974643		0.868007	0.152579	0.634915	0.0654746
Q9R0Y5	Ak1	24.4459	25.4326	24.8518	25.6803		1.0166	0.967736	1.00974	0.961204		0.345828	0.0507094	0.62165	0.0816213
Q9CZU6	Cs	28.8381	29.7699	28.8258	30.1209		0.999575	0.957002	1.01179	0.968697		0.933435	0.00338875	0.538748	0.0642545
Q99L13	Hibadh	25.8273	26.3646	25.9021	26.5498		1.00289	0.975602	1.00703	0.97962		0.773013	0.0139296	0.460193	0.0727689
Q9JLQ0	Cd2ap	24.5295	23.8822	24.7804	23.7088		1.01023	1.0452	0.992739	1.02711		0.31516	0.0116097	0.69561	0.085533
P31230	Aimp1	26.01	25.5675	25.9964	25.0295		0.999476	1.03863	0.978959	1.01731		0.936819	0.00993453	0.160461	0.0576075
Q923G2	Polr2h	23.8612	24.773	23.8474	23.9859		0.99942	0.994225	0.968229	0.963197		0.976348	0.787326	0.267966	0.166095
P35564	Canx	29.0393	29.3053	29.2422	29.0797		1.00698	1.00559	0.992301	0.990923		0.322671	0.196331	0.092384	0.207251
P97370	Atp1b3	26.5342	25.8834	26.7913	25.418		1.00969	1.05403	0.982019	1.02514		0.265664	0.00129078	0.268349	0.0694558
Q69ZN7	Myof	27.6993	27.5542	27.9877	27.1924		1.01041	1.02925	0.986869	1.00527		0.359104	0.152124	0.450432	0.468784
Q8BIJ6	Iars2	26	26.1575	26.0652	26.3359		1.00251	0.989721	1.00682	0.99398		0.596207	0.0659653	0.124968	0.110922
Q9EPC1	Parva	26.89	27.4248	27.0263	26.8644		1.00507	1.00603	0.979564	0.980498		0.68173	0.592386	0.088209	0.132361
P43274	Hist1h1e	29.6603	30.544	29.4652	30.3997		0.993421	0.969258	0.995275	0.971067		0.542254	0.0112674	0.74992	0.0716962
Q8BHG1	Nrd1	24.2164	23.498	23.9919	23.7268		0.990726	1.01117	1.00974	1.03057		0.403924	0.565796	0.670169	0.0700899
Q8C129	Lnpep	25.0398	25.552	24.8557	25.5618		0.992648	0.972377	1.00038	0.979955		0.433333	0.092244	0.981854	0.102462
Q3UMR5	Mcu	24.1899	24.6141	23.9606	24.3357		0.990521	0.984589	0.98869	0.982769		0.229063	0.448849	0.580188	0.0653662
Q9JIF0	Prmt1	27.3895	26.212	27.1617	25.6343		0.991684	1.05959	0.97796	1.04492		0.350318	0.0124837	0.454747	0.0712684
Q6PAK3	Prmt1	27.3895	26.212	27.1617	25.6343		0.991684	1.05959	0.97796	1.04492		0.350318	0.0124837	0.454747	0.0712684
Q5FWI3	Tmem2	24.9062	23.8948	25.0144	23.9694		1.00434	1.0436	1.00312	1.04233		0.7922	0.0195977	0.883908	0.0741183
Q8VEM8	Slc25a3	28.1405	27.6086	28.2137	28.006		1.0026	1.00742	1.01439	1.01927		0.786883	0.484724	0.343586	0.194778
P48678	Lmna	30.2945	30.5553	30.1941	30.3325		0.996686	0.995438	0.992706	0.991463		0.686173	0.534594	0.230465	0.23331
P23198	Cbx3	25.8761	25.293	25.7378	25.4019		0.994656	1.01322	1.0043	1.02305		0.70962	0.411546	0.748309	0.0715055
Q61103	Dpf2	24.5777	23.6653	24.2809	23.2524		0.987923	1.04423	0.982551	1.03855		0.551036	0.0798623	0.42855	0.0616317
O55033	Nck2	24.077	23.641	24.7275	23.7607		1.02702	1.04069	1.00506	1.01844		0.022151	0.00209711	0.567589	0.0714371
Q2TPA8	Hsdl2	25.0053	24.6952	24.9782	24.8781		0.998919	1.00403	1.00741	1.01256		0.896859	0.770533	0.573637	0.0948641
Q64737	Gart	26.8566	25.7816	27.0709	25.5725		1.00798	1.0586	0.991887	1.04169		0.376049	0.0126515	0.787952	0.0887599
Q61147	Cp	27.3807	27.9858	27.0942	27.5416		0.989539	0.983757	0.984128	0.978377		0.380368	0.0964325	0.0665964	0.0625219
Q6P5E4	Uggt1	28.4172	28.6729	28.3293	28.7926		0.996907	0.983907	1.00418	0.991081		0.646177	0.0272523	0.442817	0.128026
Q8BZQ7	Anapc2	22.8756	23.4879	23.0232	23.6365		1.00645	0.974055	1.00632	0.973931		0.437089	0.0415013	0.713201	0.102188
P62305	Snrpe	26.9069	26.4368	26.6429	26.4322		0.990189	1.00797	0.999824	1.01778		0.143847	0.347654	0.986082	0.05936
Q3U9G9	Lbr	25.5892	25.1883	25.483	25.1956		0.99585	1.0114	1.00029	1.01592		0.700423	0.545799	0.987507	0.0743508
P61922	Abat	25.0795	24.134	25.2383	24.4246		1.00633	1.03332	1.01204	1.03918		0.868987	0.115108	0.296164	0.291701
Q9ET22	Dpp7	23.3081	23.8608	23.7859	23.5871		1.0205	1.00843	0.988529	0.976835		0.284606	0.451248	0.297056	0.217078
Q3UW53	Fam129a	27.6161	27.0086	27.8306	27.26		1.00777	1.02093	1.00931	1.02249		0.670173	0.093351	0.363839	0.216115
Q91WK2	Eif3h	24.9329	23.758	25.0902	23.8634		1.00631	1.05141	1.00444	1.04945		0.379907	0.0275449	0.892356	0.0813453
Q8R429	Atp2a1	28.8676	31.8208	29.0085	33.1755		1.00488	0.874395	1.04257	0.907193		0.641573	0.000837654	0.468773	0.0889536
Q8BMK4	Ckap4	28.3053	27.7141	28.2913	27.6315		0.999506	1.02388	0.997019	1.02133		0.959375	0.0426614	0.803761	0.0807249
O88685	Psmc3	27.5576	27.1415	27.7496	27.0134		1.00697	1.02725	0.995282	1.01533		0.149203	0.00503203	0.635352	0.0612922
Q60854	Serpinb6	25.4709	26.0943	25.2536	25.576		0.991468	0.987392	0.980138	0.97611		0.589844	0.583412	0.374512	0.125106
Q9R0N0	Galk1	25.5798	24.876	25.6764	25.1661		1.00378	1.02027	1.01166	1.02829		0.696285	0.171525	0.507937	0.0633826
Q99JW5	Epcam	28.1951	27.4409	27.9774	27.2146		0.992279	1.02803	0.991753	1.02749		0.4066	0.000879926	0.479355	0.0609685
Q99JY8	Ppap2b	22.6436	22.337	22.9576	22.1836		1.01387	1.03489	0.993132	1.01372		0.3592	0.10591	0.71903	0.321823
Q9DCN2	Cyb5r3	28.7948	28.4643	29.0728	28.4467		1.00965	1.02201	0.999384	1.01161		0.509827	0.0653778	0.953511	0.425235
P14824	Anxa6	31.5174	32.076	31.5882	31.9477		1.00224	0.988746	0.996	0.982586		0.789271	0.0732046	0.551671	0.0699147
Q8CCS6	Pabpn1	25.3661	24.5023	25.5915	24.7497		1.00889	1.03402	1.01009	1.03525		0.368532	0.0265674	0.643588	0.0925636
Q9WVJ3	Cpq	25.7804	25.0374	25.555	25.4886		0.991257	1.0026	1.01802	1.02968		0.52338	0.889852	0.411258	0.0960066
P53994	Rab2a	27.5863	27.3284	27.3541	27.1103		0.991586	1.009	0.992016	1.00943		0.0865691	0.351304	0.404094	0.0638668
Q8CGF7	Tcerg1	25.3797	24.6614	25.5182	24.6689		1.00546	1.03443	1.0003	1.02913		0.487617	0.0126561	0.985652	0.0628105
Q9ET54	Palld	26.6855	25.8468	27.3956	25.181		1.02661	1.08795	0.974242	1.03245		0.16962	0.0010596	0.220112	0.116615
P29391	Ftl1;Ftl2	28.5001	29.8825	28.0214	29.7687		0.9832	0.941303	0.99619	0.95374		0.616673	0.00532171	0.816442	0.159293
P49945	Ftl1;Ftl2	28.5001	29.8825	28.0214	29.7687		0.9832	0.941303	0.99619	0.95374		0.616673	0.00532171	0.816442	0.159293
Q9JK81	Myg1	25.9896	25.3065	25.9367	25.466		0.997964	1.01848	1.0063	1.02699		0.803491	0.130291	0.696812	0.0735096
Q99KB8	Hagh	23.8149	24.2948	23.6127	23.9583		0.991511	0.985574	0.986148	0.980243		0.497381	0.21193	0.168057	0.0906109
P99029	Prdx5	28.905	29.2521	29.0036	29.0182		1.00341	0.999496	0.992005	0.988133		0.666905	0.933987	0.165223	0.129256
Q9CQA3	Sdhb	25.9413	26.6607	26.3337	27.1255		1.01513	0.970812	1.01743	0.973017		0.0744311	0.0595562	0.391946	0.108488
Q06890	Clu	23.4874	23.8053	23.0848	23.2879		0.982862	0.991279	0.978267	0.986645		0.392519	0.509418	0.121197	0.475229
Q64105	Spr	26.5717	26.8344	26.7067	26.8333		1.00508	0.995285	0.999956	0.990209		0.386622	0.5534	0.995353	0.0788611
P21278	Gna11	25.2941	25.905	25.3514	25.9735		1.00227	0.976047	1.00265	0.976417		0.854152	0.0271137	0.791389	0.0756163
Q9D880	Timm50	25.2372	25.4578	25.4002	25.5397		1.00646	0.994538	1.00322	0.991333		0.0998928	0.382498	0.651037	0.106071
Q91ZU6	Dst	23.4926	23.8061	23.4876	23.5799		0.999786	0.996086	0.9905	0.986834		0.986327	0.76314	0.448072	0.284971
Q8BVD5	Mpp7	23.5343	22.9793	23.6503	23.354		1.00493	1.01269	1.01631	1.02416		0.664955	0.352556	0.256795	0.0644108
Q8K3H0	Appl1	22.8577	23.1308	23.1859	22.6382		1.01436	1.0242	0.978702	0.988195		0.221798	0.0517741	0.15718	0.405932
Q8VHL1	Setd7	23.4549	23.0827	23.5648	23.2088		1.00469	1.01534	1.00547	1.01612		0.595127	0.0951019	0.539719	0.0972913
Q8CG76	Akr7a2	25.6253	25.1527	25.5904	25.3272		0.998637	1.01039	1.00694	1.01879		0.851026	0.192741	0.489756	0.0725738
Q60902	Eps15l1	25.3631	25.6152	25.4661	25.3604		1.00406	1.00417	0.990053	0.990159		0.503973	0.69685	0.363363	0.135843
O88531	Ppt1	25.5579	26.0237	25.7899	26.0089		1.00908	0.99158	0.999428	0.982097		0.438084	0.410674	0.957964	0.156435
A2ADY9	Ddi2	25.5701	24.5919	25.353	23.9433		0.991509	1.05888	0.973624	1.03978		0.459047	0.00456331	0.268503	0.0671455
D3YXK2	Safb	26.1898	25.357	26.3754	25.5476		1.00709	1.0324	1.00752	1.03284		0.563452	0.056228	0.736052	0.0939859
Q9Z247	Fkbp9	25.2275	24.5657	25.5356	24.8725		1.01221	1.02666	1.01249	1.02694		0.271635	0.0492611	0.433654	0.0861205
P24270	Cat	27.5227	27.8815	27.4051	27.7926		0.995727	0.986057	0.996811	0.987131		0.605949	0.0209645	0.588944	0.150245
Q8CCK0	H2afy2	23.3398	24.0377	23.6365	23.9368		1.01271	0.987455	0.995802	0.970968		0.310219	0.609533	0.880955	0.0737099
P23927	Cryab	25.6373	26.6416	24.8358	26.096		0.968737	0.95171	0.979521	0.962305		0.097645	0.0307963	0.360422	0.0764472
Q9D0M1	Prpsap1	24.7428	24.1691	24.6227	24.69		0.995144	0.997274	1.02155	1.02374		0.477117	0.703876	0.160263	0.120968
Q8BRF7	Scfd1	25.7335	25.1676	26.0315	24.8344		1.01158	1.04821	0.986761	1.02248		0.0773264	0.0725656	0.620129	0.0809873
P25911	Lyn	24.889	24.3705	24.7664	24.4592		0.995074	1.01256	1.00364	1.02128		0.537706	0.508341	0.856893	0.0691646
Q61391	Mme	25.3127	26.5878	25.7932	26.1927		1.01898	0.984746	0.985141	0.952043		0.482347	0.273672	0.286729	0.081118
O88291	Znf326	23.3613	22.7637	23.2987	22.3878		0.997321	1.04068	0.983487	1.02625		0.733647	0.00241122	0.300639	0.0824444
P08122	Col4a2	24.2873	25.1948	24.2971	24.9122		1.0004	0.97531	0.988781	0.963979		0.984931	0.286044	0.585208	0.0733556
P23475	Xrcc6	24.8572	24.2845	24.8876	24.2334		1.00122	1.027	0.997897	1.02359		0.891059	0.0366036	0.892773	0.0939292
P07091	S100a4	27.2706	28.6417	27.0454	28.4631		0.99174	0.95019	0.993763	0.952129		0.739773	0.0146785	0.745199	0.074435
Q3ULD5	Mccc2	25.422	26.0189	25.411	25.9495		0.999567	0.979248	0.997333	0.977059		0.959205	0.0419796	0.842323	0.0932775
Q78JN3	Eci2	24.7322	25.2044	24.5098	24.8388		0.991008	0.986754	0.985493	0.981263		0.4673	0.42958	0.338682	0.109647
Q9WUR2	Eci2	24.7322	25.2044	24.5098	24.8388		0.991008	0.986754	0.985493	0.981263		0.4673	0.42958	0.338682	0.109647
P28653	Bgn	23.9994	23.514	22.9043	23.9491		0.95437	0.956375	1.01851	1.02064		0.0589956	0.0583796	0.434987	0.405062
P97379	G3bp2	25.2238	24.6107	25.6393	24.4327		1.01647	1.04938	0.992766	1.02491		0.0458804	0.00456447	0.676599	0.0671749
Q61789	Lama3	24.6536	24.0137	24.6633	24.3137		1.00039	1.01438	1.01249	1.02665		0.986075	0.458355	0.288558	0.140188
Q9CQC7	Ndufb4	26.1604	27.2346	26.1706	27.5542		1.00039	0.949785	1.01174	0.960559		0.947466	0.00214788	0.652863	0.109377
P15920	Atp6v0a2	21.4703	22.1704	21.2224	21.7221		0.988453	0.976994	0.979782	0.968424		0.211868	0.0412195	0.364865	0.129086
Q924M7	Mpi	24.1691	23.6445	24.4464	23.7799		1.01147	1.02803	1.00572	1.02219		0.371785	0.11874	0.756692	0.145997
P62996	Tra2b	26.5665	26.0298	26.2904	26.0687		0.989607	1.0085	1.00149	1.02062		0.255778	0.464417	0.906143	0.0697515
P21958	Tap1	26.1299	25.5527	26.6417	25.5377		1.01958	1.04323	0.999412	1.02259		0.154269	0.0364324	0.976383	0.154961
Q99KP3	Cryl1	24.1443	24.6647	24.0655	24.3085		0.996737	0.990004	0.985557	0.978899		0.820778	0.482006	0.368858	0.203745
Q9Z2D8	Mbd3	23.0374	22.5637	23.2679	22.3925		1.01001	1.0391	0.992413	1.021		0.485122	0.0713679	0.668794	0.0739567
O08529	Capn2	27.4596	27.3	27.8589	27.1289		1.01454	1.02691	0.993731	1.00584		0.0294507	0.127476	0.695168	0.145556
Q9CQU0	Txndc12	24.5902	23.8824	24.4166	24.1516		0.992941	1.01097	1.01127	1.02964		0.62045	0.479186	0.499012	0.0787226
Q91W69	Epn3	21.3389	21.0036	21.914	21.5061		1.02695	1.01896	1.02393	1.01597		0.00381693	0.0372527	0.0758719	0.157685
Q9DD03	Rab1A	28.7113	28.3677	28.57	28.349		0.995078	1.0078	0.99934	1.01211		0.266194	0.347114	0.944126	0.0815405
P62821	Rab1A	28.7113	28.3677	28.57	28.349		0.995078	1.0078	0.99934	1.01211		0.266194	0.347114	0.944126	0.0815405
Q8K386	Rab1A	28.7113	28.3677	28.57	28.349		0.995078	1.0078	0.99934	1.01211		0.266194	0.347114	0.944126	0.0815405
Q8K354	Cbr3	25.2406	24.6171	25.3917	24.4372		1.00599	1.03906	0.992692	1.02533		0.526934	0.104142	0.77405	0.107774
P70297	Stam	24.3013	23.8386	24.422	24.1569		1.00497	1.01098	1.01335	1.01941		0.483865	0.452829	0.41627	0.0710407
Q923B6	Steap4	25.1774	24.166	24.7679	24.4924		0.983734	1.01125	1.01351	1.04185		0.570977	0.540633	0.542265	0.207693
O08917	Flot1	25.0867	25.7539	25.1043	25.7994		1.0007	0.973057	1.00177	0.974093		0.949943	0.00738881	0.879347	0.0750222
Q8K010	Oplah	24.7114	23.7583	24.6758	24.1566		0.998559	1.02149	1.01676	1.04012		0.922569	0.128368	0.533489	0.129163
O08692	Ngp	23.9589	25.2863	22.7774	25.3663		0.950687	0.897939	1.00316	0.947505		0.237346	0.0147924	0.920373	0.156121
Q6P9J5	Kank4	24.6126	23.8226	25.0762	23.0428		1.01883	1.08824	0.967268	1.03316		0.479967	0.00534583	0.0978337	0.137193
Q9CYR6	Pgm3	24.1881	23.6417	24.106	23.0741		0.996607	1.04472	0.97599	1.02311		0.784771	0.0401211	0.245807	0.117021
Q8CGY8	Ogt	24.6054	23.8563	24.8376	23.9437		1.00943	1.03733	1.00366	1.0314		0.365327	0.0229142	0.852071	0.0729738
Q9CW03	Smc3	25.5944	24.4754	25.6661	25.2365		1.0028	1.01702	1.0311	1.04572		0.764014	0.285968	0.301438	0.0826698
Q8C1B7	SEP11	25.525	25.257	25.6504	25.0342		1.00491	1.02461	0.991178	1.01061		0.4662	0.00670069	0.247689	0.129033
Q91YQ5	Rpn1	29.6676	29.4006	29.6404	29.3718		0.999084	1.00915	0.999019	1.00908		0.83804	0.261848	0.911531	0.148746
Q59J78	Ndufaf2	23.4417	23.6492	23.3496	23.3811		0.996074	0.998655	0.988663	0.991224		0.700632	0.886549	0.238173	0.39096
Q62419	Sh3gl1	24.8938	24.2728	25.1886	24.2812		1.01184	1.03737	1.00035	1.02559		0.136277	0.0237648	0.98502	0.0831697
Q62420	Sh3gl1	24.8938	24.2728	25.1886	24.2812		1.01184	1.03737	1.00035	1.02559		0.136277	0.0237648	0.98502	0.0831697
Q9Z1E4	Gys1	25.0027	24.0501	24.9582	24.3947		0.998221	1.0231	1.01433	1.03961		0.913139	0.344931	0.679232	0.18654
P40336	Vps26a	25.8185	25.45	25.715	25.4417		0.995991	1.01074	0.999675	1.01448		0.590378	0.360587	0.978574	0.100689
P35922	Fmr1	24.4904	23.7734	24.0332	23.2858		0.981331	1.0321	0.979493	1.03016		0.0397124	0.11515	0.423296	0.0862559
P03888	Mtnd1	23.6305	24.7833	23.7617	25.1047		1.00555	0.946505	1.01297	0.953486		0.601802	0.020229	0.689059	0.0919963
P17918	Pcna	27.0657	26.2309	27.3742	25.9479		1.0114	1.05497	0.989212	1.03182		0.483104	0.0166785	0.591058	0.0792259
O88342	Wdr1	29.8623	29.531	29.7104	29.4019		0.994914	1.01049	0.995629	1.01122		0.076626	0.338132	0.734379	0.161486
Q6PE01	Snrnp40	25.8669	25.42	25.6515	25.2835		0.991675	1.01456	0.994632	1.01758		0.142526	0.307318	0.762075	0.0867904
P70460	Vasp	24.3957	25.1021	24.7839	24.8413		1.01591	0.997692	0.98961	0.97186		0.155567	0.822773	0.511493	0.0956093
Q8VIJ6	Sfpq	28.0068	27.459	28.0076	27.5369		1.00003	1.0171	1.00284	1.01995		0.996494	0.129603	0.832823	0.0767399
Q8R001	Mapre2	23.5719	23.9627	24.094	23.9658		1.02215	1.00535	1.00013	0.983692		0.0575035	0.70416	0.992857	0.176015
P98078	Dab2	26.1061	24.7266	25.8394	25.5258		0.989781	1.01228	1.03232	1.05579		0.421143	0.62616	0.48365	0.117936
Q921M7	Fam49b	26.8516	26.2714	27.0319	25.9687		1.00671	1.04094	0.988479	1.02209		0.0913929	0.149215	0.701645	0.138393
Q6DFW4	Nop58	26.5583	25.7928	26.1581	25.117		0.98493	1.04145	0.973798	1.02968		0.112546	0.0781178	0.322618	0.108805
Q9D6Y7	Msra	24.128	24.7629	23.4066	24.2833		0.970099	0.963896	0.980634	0.974363		0.064741	0.0281059	0.199638	0.102154
Q78ZA7	Nap1l4	27.1131	26.4304	27.1318	26.0115		1.00069	1.04307	0.984151	1.02583		0.898552	0.0250836	0.458688	0.086126
Q08943	Ssrp1	26.324	25.5544	26.3417	25.4979		1.00067	1.0331	0.997786	1.03012		0.949504	0.056558	0.914544	0.0993353
Q9CWK8	Snx2	26.2065	25.5025	26.2807	25.4349		1.00283	1.03325	0.99735	1.0276		0.76308	0.0615364	0.896406	0.0962726
P01648		22.7672	24.0013	23.1456	24.4027		1.01662	0.948485	1.01672	0.948582		0.621552	0.14327	0.569424	0.0831493
P04946		22.7672	24.0013	23.1456	24.4027		1.01662	0.948485	1.01672	0.948582		0.621552	0.14327	0.569424	0.0831493
P01647		22.7672	24.0013	23.1456	24.4027		1.01662	0.948485	1.01672	0.948582		0.621552	0.14327	0.569424	0.0831493
P01646		22.7672	24.0013	23.1456	24.4027		1.01662	0.948485	1.01672	0.948582		0.621552	0.14327	0.569424	0.0831493
P01644		22.7672	24.0013	23.1456	24.4027		1.01662	0.948485	1.01672	0.948582		0.621552	0.14327	0.569424	0.0831493
P01645		22.7672	24.0013	23.1456	24.4027		1.01662	0.948485	1.01672	0.948582		0.621552	0.14327	0.569424	0.0831493
Q8BGR9	Ublcp1	24.071	23.4355	23.9474	23.9639		0.994867	0.99931	1.02255	1.02712		0.646267	0.960826	0.252394	0.098046
Q9Z1Z2	Strap	26.579	26.0048	26.5133	25.6946		0.997529	1.03186	0.98807	1.02208		0.663841	0.0582441	0.522362	0.084915
Q91XU3	Pip4k2c	23.2118	22.7393	23.6743	22.9171		1.01993	1.03304	1.00782	1.02078		0.0362526	0.1012	0.76067	0.20149
O88441	Mtx2	24.447	24.7077	24.604	24.5924		1.00642	1.00047	0.995334	0.989447		0.358799	0.964085	0.636177	0.0919028
O70503	Hsd17b12	26.2257	25.6387	26.5368	25.6908		1.01186	1.03293	1.00203	1.0229		0.184254	0.062567	0.924444	0.182206
P43247	Msh2	23.8027	23.0488	23.3749	23.1097		0.982028	1.01148	1.00264	1.03271		0.292964	0.550196	0.897129	0.0990444
Q8BTM8	Flna	33.2372	32.7754	33.4191	32.6702		1.00547	1.02292	0.99679	1.01409		0.623761	0.00868301	0.601091	0.196477
Q9DCH4	Eif3f	27.5752	27.2482	27.54	27.033		0.998723	1.01875	0.992105	1.012		0.791751	0.075086	0.460855	0.0841323
P15116	Cdh2	23.5016	22.9177	23.6636	22.8293		1.0069	1.03655	0.996142	1.02548		0.835722	0.230909	0.88912	0.432093
P48025	Syk	23.7995	24.7401	24.1322	25.5049		1.01398	0.946177	1.03091	0.961981		0.300832	0.027573	0.313723	0.110163
Q8QZY1	Eif3l	27.0214	26.0125	26.8737	26.2876		0.994534	1.02229	1.01057	1.03878		0.459712	0.0612681	0.688268	0.114423
Q8BL66	Eea1	24.8466	25.2576	24.9475	24.9574		1.00406	0.999605	0.988113	0.983727		0.663515	0.96948	0.372683	0.186014
Q9R0P5	Dstn	30.2412	29.7127	30.5487	29.5165		1.01017	1.03497	0.993397	1.01779		0.225853	0.00335519	0.569042	0.109872
Q9D1M7	Fkbp11	24.8299	24.0169	24.6581	23.8294		0.993081	1.03477	0.992197	1.03385		0.621885	0.00225	0.57326	0.0915841
Q62009	Postn	26.1099	27.5048	25.8304	27.6324		0.989294	0.934785	1.00464	0.949287		0.762329	0.03724	0.836953	0.0994574
Q921T2	Tor1aip1	25.947	26.4057	26.0679	25.5976		1.00466	1.01837	0.969399	0.982632		0.592525	0.353813	0.147733	0.136211
O55111	Dsg2	25.4344	24.5649	25.7367	24.4785		1.01188	1.0514	0.996484	1.0354		0.330919	0.0706445	0.913447	0.138374
Q8C8U0	Ppfibp1	23.1347	23.4527	23.6228	22.873		1.0211	1.03278	0.975282	0.986442		0.0156261	0.010357	0.0967945	0.240982
P70266	Pfkfb2	23.1874	22.5062	23.3764	22.3385		1.00815	1.04646	0.992548	1.03027		0.644047	0.0108934	0.723267	0.202762
Q6DTY7	Pfkfb2	23.1874	22.5062	23.3764	22.3385		1.00815	1.04646	0.992548	1.03027		0.644047	0.0108934	0.723267	0.202762
P70265	Pfkfb2	23.1874	22.5062	23.3764	22.3385		1.00815	1.04646	0.992548	1.03027		0.644047	0.0108934	0.723267	0.202762
Q9QXH4	Itgax	23.2685	22.5756	23.5457	22.8415		1.01191	1.03083	1.01178	1.03069		0.596375	0.20227	0.627466	0.223092
Q62376	Snrnp70	25.7104	25.11	25.6933	25.1746		0.999336	1.0206	1.00257	1.02391		0.911733	0.167558	0.89209	0.105085
P35282	Rab21	25.0569	24.6746	25.064	24.9872		1.00028	1.00307	1.01267	1.01549		0.975544	0.839524	0.503328	0.234933
Q8VDP4	Ccar2	26.1021	25.5591	26.3695	25.5605		1.01025	1.03165	1.00005	1.02125		0.0647498	0.026849	0.997455	0.10783
Q62426	Cstb	27.0517	26.5772	26.7791	26.3949		0.989923	1.01456	0.99314	1.01785		0.0430799	0.285812	0.673225	0.109114
Q62048	Pea15	25.7046	26.1568	26.4034	26.3701		1.02718	1.00126	1.00815	0.982712		0.0316045	0.935386	0.580808	0.0919922
P58771	Tpm1	29.667	31.4773	29.5722	32.6206		0.996805	0.906549	1.03632	0.942489		0.84771	0.00868237	0.410429	0.112542
Q9CPX6	Atg3	23.1797	23.4504	23.7946	23.341		1.02653	1.01944	0.995336	0.988458		0.00114277	0.233865	0.79887	0.210568
Q61490	Alcam	26.7868	26.5066	27.0229	26.093		1.00882	1.03564	0.984394	1.01057		0.413541	0.0313163	0.231837	0.198423
Q7TQI3	Otub1	26.6572	26.9115	26.8945	26.6409		1.0089	1.00952	0.989945	0.990552		0.263601	0.360799	0.336966	0.242971
Q6PGA0	Rcor3	24.1087	23.5898	24.1943	22.7252		1.00355	1.06465	0.963346	1.02199		0.675114	0.0119584	0.158527	0.0948381
Q62188	Dpysl3	28.2847	28.8388	28.6436	28.6246		1.01269	1.00066	0.992575	0.980787		0.444628	0.961902	0.262365	0.0877373
Q91YP3	Dera	22.8515	22.2346	22.7792	23.0232		0.996837	0.989404	1.03546	1.02774		0.812187	0.40522	0.112526	0.172208
Q9CQ37	Ube2n	28.4783	28.1064	28.6664	28.0426		1.00661	1.02224	0.997731	1.01323		0.210478	0.0587465	0.85137	0.100395
P61089	Ube2n	28.4783	28.1064	28.6664	28.0426		1.00661	1.02224	0.997731	1.01323		0.210478	0.0587465	0.85137	0.100395
P61924	Copz1	26.208	25.6688	26.3103	25.3511		1.0039	1.03783	0.987624	1.02101		0.562098	0.00127873	0.40552	0.138843
Q9CQQ7	Atp5f1	25.6688	26.1897	25.3702	26.3943		0.988364	0.9612	1.00781	0.98011		0.252214	0.0145755	0.636971	0.150358
P06800	Ptprc	25.1613	26.1419	25.0345	26.2221		0.994958	0.95471	1.00307	0.962489		0.758656	0.306817	0.94859	0.13805
Q64331	Myo6	24.437	23.6373	24.2121	23.3976		0.990794	1.03481	0.989861	1.03383		0.666106	0.209325	0.711972	0.153159
Q6A068	Cdc5l	25.4205	24.2482	25.5239	24.3082		1.00407	1.05001	1.00248	1.04835		0.724704	0.0681232	0.944464	0.101457
Q3URE1	Acsf3	21.7576	21.9303	21.8885	21.99		1.00602	0.995382	1.00273	0.992124		0.366048	0.391326	0.465079	0.167791
P27546	Map4	26.606	25.6439	26.6221	25.1568		1.0006	1.05824	0.981007	1.03752		0.955954	0.0359043	0.558453	0.13517
Q63932	Map2k2	23.761	23.1245	23.7861	23.0596		1.00106	1.0315	0.997195	1.02753		0.928497	0.134042	0.912461	0.132933
P56389	Cda	25.3328	24.5161	26.1014	24.5659		1.03034	1.06251	1.00203	1.03331		0.169383	0.00145592	0.882598	0.129642
Q9CXW3	Cacybp	26.5048	25.9329	26.4774	25.8409		0.998967	1.02463	0.99645	1.02205		0.900966	0.0485123	0.821407	0.115007
P11031	Sub1	26.1699	26.563	25.4537	26.2716		0.972634	0.968867	0.989032	0.985203		0.0178603	0.0575066	0.570988	0.355946
Q9DB20	Atp5o	28.3947	29.0439	28.4033	29.1951		1.0003	0.972879	1.00521	0.977647		0.946389	0.0346855	0.765263	0.123767
P97927	Lama4	24.4839	25.1889	24.2758	25.3357		0.991499	0.958164	1.00583	0.972012		0.344039	0.00532267	0.730812	0.0867521
Q9D819	Ppa1	27.7141	26.9544	27.8339	26.939		1.00432	1.03322	0.99943	1.02819		0.533879	0.0511664	0.978576	0.100888
Q8VEJ9	Vps4b	25.3282	24.6317	25.6703	24.26		1.01351	1.05813	0.984909	1.02827		0.0926393	0.0477988	0.641676	0.105828
P46467	Vps4b	25.3282	24.6317	25.6703	24.26		1.01351	1.05813	0.984909	1.02827		0.0926393	0.0477988	0.641676	0.105828
P51807	Dynlt1	23.5014	22.9467	23.3595	22.6371		0.993963	1.03191	0.986507	1.02417		0.585087	0.020085	0.360272	0.10044
Q811Q9	Pcyt1a;Pcyt1b	24.1009	23.7405	23.8343	23.6992		0.988938	1.0057	0.99826	1.01518		0.403414	0.77145	0.921564	0.116356
P49586	Pcyt1a;Pcyt1b	24.1009	23.7405	23.8343	23.6992		0.988938	1.0057	0.99826	1.01518		0.403414	0.77145	0.921564	0.116356
O88653	Lamtor3	25.3176	24.9496	24.9073	24.7625		0.983793	1.00585	0.9925	1.01475		0.00951099	0.703607	0.684177	0.161887
P08775	Polr2a	24.3595	23.7895	24.1955	23.8179		0.993264	1.01585	1.00119	1.02396		0.301434	0.328944	0.955096	0.116909
Q9WVL0	Gstz1	25.0748	25.6915	24.6455	25.9135		0.982881	0.951067	1.00864	0.975995		0.193112	0.00211597	0.575904	0.131563
Q6NSR8	Npepl1	25.4926	24.9073	25.4043	25.3567		0.996535	1.00188	1.01804	1.0235		0.629883	0.797212	0.319073	0.170531
P23780	Glb1	25.3751	24.9123	24.8682	24.5788		0.980026	1.01177	0.986613	1.01857		0.0548449	0.64638	0.602848	0.101209
Q9D4H1	Exoc2	22.6496	22.2576	23.0445	22.3106		1.01744	1.03289	1.00238	1.01761		0.261953	0.146147	0.91537	0.27882
Q8C3J5	Dock2	22.2692	23.4437	22.2079	25.0868		0.997247	0.885241	1.07009	0.949901		0.843579	2.65656e-05	0.102449	0.141954
P08030	Aprt	26.2884	25.8878	26.5062	25.6975		1.00829	1.03147	0.99265	1.01547		0.247996	0.0273715	0.611249	0.138792
Q99J36	Thumpd1	25.5143	25.1667	25.6605	25.1191		1.00573	1.02155	0.998107	1.01381		0.347773	0.243226	0.921181	0.151538
O08795	Prkcsh	27.2128	27.5022	27.2605	27.3113		1.00175	0.99814	0.993058	0.989477		0.857307	0.817375	0.317627	0.239849
P63280	Ube2i	26.5343	25.9328	26.4122	25.9079		0.995401	1.01947	0.999042	1.02319		0.458359	0.0415484	0.952416	0.114082
Q9QXZ0	Macf1	26.6802	25.7321	26.7658	25.2717		1.00321	1.05912	0.982109	1.03685		0.757638	0.0444144	0.604144	0.132553
Q8R2K1	Fuom	22.3944	22.8989	22.8253	22.6963		1.01924	1.00569	0.991151	0.977968		0.030331	0.564709	0.535042	0.108104
O08539	Bin1	22.9326	23.8228	23.2684	23.7991		1.01464	0.9777	0.999003	0.96263		0.29752	0.361747	0.9764	0.206526
Q32MW3	Acot9	25.8021	26.1371	26.026	26.378		1.00868	0.986654	1.00922	0.987183		0.352945	0.158954	0.223998	0.0964003
Q9R0X4	Acot9	25.8021	26.1371	26.026	26.378		1.00868	0.986654	1.00922	0.987183		0.352945	0.158954	0.223998	0.0964003
Q60766	Irgm1	23.7811	23.1446	24.0901	23.7806		1.01299	1.01301	1.02748	1.0275		0.489612	0.565273	0.223908	0.129653
Q91W89	Man2c1	23.9797	23.5653	24.262	23.6094		1.01177	1.02764	1.00187	1.01759		0.487649	0.233902	0.929914	0.279266
Q9DBH5	Lman2	25.9857	25.7034	25.9592	25.6624		0.99898	1.01157	0.998405	1.01098		0.917518	0.18427	0.786325	0.187595
P19157	Gstp1;Gstp2	28.7051	28.3674	28.8332	28.2832		1.00446	1.01944	0.997032	1.0119		0.418398	0.110073	0.820714	0.176486
P46425	Gstp1;Gstp2	28.7051	28.3674	28.8332	28.2832		1.00446	1.01944	0.997032	1.0119		0.418398	0.110073	0.820714	0.176486
Q8CG72	Adprhl2	24.9766	25.3572	24.9756	25.243		0.999961	0.989406	0.995496	0.984988		0.996383	0.510092	0.79693	0.201635
Q2EMV9	Parp14	22.2586	21.6986	22.236	22.2013		0.998987	1.00156	1.02317	1.02581		0.950409	0.935321	0.314035	0.189381
Q60520	Sin3a	23.6976	23.1186	23.8732	23.1495		1.00741	1.03126	1.00134	1.02505		0.347155	0.160321	0.960376	0.115337
O55023	Impa1	26.7687	26.3847	26.6674	26.5784		0.996219	1.00335	1.00734	1.01455		0.44797	0.697962	0.604313	0.215156
Q60932	Vdac1	29.7038	30.6434	29.8347	30.961		1.0044	0.963621	1.01036	0.969339		0.390529	0.0448345	0.676915	0.127293
Q99J99	Mpst	26.0231	26.2584	26.1409	26.133		1.00453	1.0003	0.995222	0.991037		0.381957	0.97197	0.631081	0.216783
Q9D0T1	Nhp2l1	26.5345	25.7956	26.6994	25.0002		1.00621	1.06797	0.969165	1.02865		0.513283	0.00370564	0.236784	0.138257
P10852	Slc3a2	26.6717	26.9882	26.7261	26.8763		1.00204	0.994408	0.995855	0.988274		0.901312	0.691708	0.6727	0.367667
P80314	Cct2	29.0173	28.6168	29.3178	28.5115		1.01036	1.02828	0.996319	1.01399		0.0302215	0.00835198	0.768332	0.166562
O35343	Kpna4	25.7281	25.4933	25.7926	24.7676		1.00251	1.04138	0.971533	1.00921		0.593503	0.036641	0.146423	0.284884
Q8R0H9	Gga1	22.7952	22.4702	22.8016	22.9833		1.00028	0.992092	1.02283	1.01446		0.982536	0.653281	0.137739	0.120915
Q922J3	Clip1	25.2669	25.5466	25.013	24.9068		0.98995	1.00426	0.974955	0.989051		0.336059	0.775728	0.127601	0.350421
Q3U1J4	Ddb1	27.9191	27.6075	27.9008	27.2429		0.999341	1.02415	0.986795	1.01129		0.871243	0.0446454	0.316966	0.186414
Q80UU9	Pgrmc2	25.1575	25.4089	25.1859	25.2578		1.00113	0.997153	0.994056	0.990108		0.905153	0.775056	0.439236	0.20122
Q80UM7	Mogs	26.2641	25.9795	26.2301	25.9253		0.998703	1.01175	0.997915	1.01096		0.861086	0.237548	0.847829	0.240648
P31725	S100a9	26.7071	27.8372	25.3064	28.3638		0.94755	0.892207	1.01892	0.959404		0.220467	0.0102224	0.586951	0.31447
Q6P069	Sri	24.5355	24.2178	24.5873	24.852		1.00211	0.989348	1.02619	1.01312		0.922464	0.652864	0.136211	0.431332
Q9WUP7	Uchl5	25.5465	24.784	25.5607	24.5756		1.00056	1.04008	0.991591	1.03076		0.928524	0.02997	0.731298	0.130371
Q9CYN2	Spcs2	24.7045	24.3749	24.5971	24.0931		0.995653	1.02092	0.988442	1.01352		0.668687	0.323863	0.553892	0.103243
P34152	Ptk2	23.5643	23.2583	23.7642	23.3094		1.00848	1.01951	1.0022	1.01316		0.471004	0.174574	0.876764	0.292914
P43275	Hist1h1a	28.9005	28.2773	28.8872	28.7196		0.99954	1.00583	1.01564	1.02204		0.977088	0.764932	0.485705	0.264961
Q99KK9	Hars2	22.0162	22.3271	22.1332	22.0735		1.00531	1.0027	0.988644	0.986076		0.629037	0.770164	0.303747	0.267992
Q9QYB5	Add3	24.4057	24.8278	24.2779	24.5194		0.994763	0.99015	0.98758	0.983		0.723328	0.589583	0.518029	0.296243
Q69ZR2	Hectd1	24.9596	25.5454	25.3081	25.6519		1.01396	0.986598	1.00417	0.97707		0.147082	0.272861	0.809071	0.144698
Q6DYE8	Enpp3	24.8203	23.6539	24.5996	24.6157		0.99111	0.999346	1.04066	1.04931		0.633454	0.956924	0.1817	0.109728
Q9R1Q9	Atp6ap1	23.0471	22.6405	22.8533	22.8273		0.991594	1.00114	1.00825	1.01796		0.463114	0.935944	0.573751	0.145905
Q9JKR6	Hyou1	28.9293	28.5037	29.2021	28.3528		1.00943	1.02996	0.994705	1.01493		0.159449	0.00178138	0.592845	0.122653
P51855	Gss	24.8856	24.5621	25.2003	24.4511		1.01265	1.03064	0.995482	1.01317		0.13321	0.087451	0.787299	0.130714
P61087	Ube2k	26.1455	25.5968	26.2411	25.2391		1.00365	1.0397	0.986025	1.02144		0.72835	0.0110446	0.372229	0.129183
Q9JLI8	Sart3	25.8615	25.5445	25.7768	25.4517		0.996721	1.01277	0.996365	1.01241		0.559453	0.212901	0.745902	0.129809
Q9QZ85	Iigp1	24.0475	24.3762	24.3801	24.7647		1.01383	0.984469	1.01594	0.986515		0.692076	0.651015	0.404281	0.534647
Q8CJ53	Trip10	23.0968	23.2826	23.781	23.0524		1.02962	1.0316	0.990116	0.992022		0.0280767	0.0315195	0.379743	0.442733
Q3TIR3	Ric8a	22.3133	22.6497	22.6748	22.6276		1.0162	1.00208	0.999027	0.985148		0.0661032	0.84783	0.95057	0.243746
Q9D1I5	Mcee	24.3138	24.8837	24.7171	24.9179		1.01659	0.991941	1.00137	0.977095		0.154103	0.48663	0.938362	0.203997
Q99JX7	Nxf1	24.9914	24.4256	24.8027	24.5965		0.992448	1.00838	1.007	1.02317		0.321388	0.32116	0.657343	0.127955
Q5SSZ5	Tns3	23.3859	22.8346	23.6873	22.8049		1.01289	1.03869	0.998699	1.02414		0.239626	0.0113765	0.938219	0.124895
Q91V76		26.1262	25.5557	26.7033	24.8343		1.02209	1.07526	0.971773	1.02233		0.138388	0.0020009	0.155144	0.152974
Q9CU62	Smc1a	25.9837	25.0332	26.0304	24.9315		1.0018	1.04408	0.995938	1.03797		0.836697	0.147888	0.912396	0.144733
Q6ZQK5	Acap2	23.3543	22.9192	23.4014	23.0423		1.00202	1.01558	1.00538	1.01898		0.800634	0.210157	0.784785	0.251649
Q9JM14	Nt5c	26.7383	27.1218	26.8012	27.0588		1.00235	0.99048	0.997677	0.98586		0.824659	0.280656	0.814972	0.237889
P61750	Arf4	26.3263	25.7185	25.8219	24.8897		0.98084	1.03746	0.967772	1.02363		0.184282	0.0905555	0.147405	0.148283
P97300	Nptn	25.2032	25.6337	24.9368	25.8395		0.989429	0.965064	1.00803	0.983205		0.473699	0.05684	0.640037	0.2573
Q5SWT3	Slc25a35	22.1164	21.7121	21.7084	21.5041		0.981554	1.0095	0.990421	1.01862		0.187674	0.514134	0.52124	0.209164
P00375	Dhfr	23.9673	23.2292	24.1646	23.0021		1.00823	1.05054	0.990221	1.03177		0.602793	0.0112744	0.627777	0.119251
Q8VD31	Tapbpl	22.8336	23.4986	23.167	23.485		1.0146	0.98646	0.99942	0.9717		0.275075	0.287227	0.979293	0.174571
Q9DC16	Ergic1	24.9602	25.2511	24.7084	24.918		0.989912	0.991589	0.986806	0.988478		0.350198	0.3867	0.306371	0.397017
Q9JLV1	Bag3	25.0818	24.7865	24.8358	24.5785		0.990191	1.01047	0.991608	1.01192		0.240608	0.323189	0.433854	0.182072
P62257	Ube2h	23.5719	23.1195	23.575	22.9925		1.00013	1.02533	0.994509	1.01957		0.990008	0.0790158	0.709938	0.126077
Q9D5T0	Atad1	26.0698	25.5606	26.4011	25.4855		1.01271	1.03592	0.997063	1.01992		0.176982	0.00651222	0.832142	0.122964
Q3TIX9	Usp39	24.4043	23.6942	24.0204	23.9576		0.984267	1.00262	1.01112	1.02997		0.162357	0.890533	0.703123	0.188959
P08074	Cbr2	27.788	27.4003	28.0677	27.2927		1.01006	1.02839	0.996075	1.01415		0.686507	0.0596125	0.774358	0.576081
Q923D2	Blvrb	25.9537	26.364	26.0259	25.8696		1.00278	1.00604	0.98125	0.984439		0.809661	0.512712	0.0983262	0.235907
Q9QX15	Clca3a1	25.9376	27.3286	27.2818	26.2225		1.05183	1.0404	0.959527	0.949101		0.216995	0.176192	0.125815	0.183883
Q8BGX2		21.9327	22.2562	22.0249	22.2621		1.0042	0.989346	1.00026	0.985463		0.656411	0.47153	0.986647	0.189186
P14069	S100a6	28.4383	27.7258	28.6897	27.946		1.00884	1.02661	1.00794	1.0257		0.590939	0.306029	0.775782	0.207616
Q8BH97	Rcn3	26.2129	25.7834	26.0063	25.6189		0.99212	1.01512	0.993624	1.01666		0.540799	0.247333	0.623378	0.226589
Q99L20	Gstt3	26.194	25.6456	26.5259	25.7806		1.01267	1.02891	1.00526	1.02139		0.482395	0.0718302	0.73468	0.266077
P55014	Slc12a2	26.6687	26.0267	27.7425	25.7072		1.04027	1.07917	0.987724	1.02466		0.121412	0.0237378	0.667167	0.287452
P55012	Slc12a2	26.6687	26.0267	27.7425	25.7072		1.04027	1.07917	0.987724	1.02466		0.121412	0.0237378	0.667167	0.287452
Q60739	Bag1	23.4037	23.1592	23.7841	23.3837		1.01625	1.01712	1.00969	1.01056		0.176917	0.35581	0.572623	0.298345
Q8BJU0	Sgta	25.262	24.8585	25.4346	24.7154		1.00683	1.0291	0.994242	1.01623		0.46171	0.0181028	0.679136	0.208205
Q6P3A8	Bckdhb	22.2841	23.0797	22.4039	23.3473		1.00538	0.959593	1.01159	0.965528		0.698987	0.0421374	0.648943	0.124337
P61982	Ywhag	28.2589	27.8951	28.4986	27.9359		1.00848	1.02014	1.00146	1.01304		0.252888	0.082958	0.898189	0.131146
P35459	Ly6d	25.352	24.1609	25.0795	23.6364		0.989253	1.06105	0.978291	1.0493		0.687432	0.0298306	0.444369	0.121793
Q9D824	Fip1l1	23.8959	23.2098	23.9775	23.237		1.00342	1.03187	1.00117	1.02956		0.779865	0.136464	0.966462	0.151579
Q9Z2W0	Dnpep	26.9101	26.5566	26.9451	26.5019		1.0013	1.01673	0.99794	1.01331		0.862886	0.0914349	0.859315	0.2168
P68037	Ube2l3	27.5946	27.199	27.7259	27.0138		1.00476	1.02636	0.993192	1.01455		0.290959	0.15501	0.723579	0.125586
Q9D0L8	Rnmt	24.2733	23.8171	24.0643	23.8003		0.991389	1.01109	0.999294	1.01915		0.405004	0.434817	0.963721	0.133215
P28063	Psmb8	26.1404	25.7072	25.9383	25.7125		0.992267	1.00878	1.0002	1.01685		0.651151	0.601841	0.986781	0.21634
Q9ESE1	Lrba	24.326	23.5934	24.575	24.0151		1.01024	1.02331	1.01787	1.03105		0.501369	0.0504885	0.308337	0.138875
A2AQ25	Skt	23.771	24.2782	24.2783	23.3069		1.02134	1.04168	0.959995	0.979108		0.317445	0.109274	0.0553736	0.234993
Q3U0V1	Khsrp	27.722	27.1141	27.6858	26.6963		0.998695	1.03707	0.984589	1.02242		0.898755	0.0524013	0.434117	0.126184
P70336	Rock2	23.902	24.4229	24.318	24.3823		1.0174	0.997363	0.998335	0.97867		0.16908	0.824388	0.898299	0.121683
Q501J6	Ddx17	27.3308	26.9059	27.4754	26.7118		1.00529	1.02859	0.992786	1.01579		0.358839	0.0469354	0.643188	0.142525
Q99KP6	Prpf19	27.8525	27.2174	27.6936	27.2928		0.994295	1.01469	1.00277	1.02333		0.359508	0.224958	0.88444	0.14324
Q05117	Acp5	23.4154	23.9066	22.8322	23.5823		0.975092	0.96819	0.986436	0.979453		0.228852	0.0183395	0.199538	0.256003
O35691	Pnn	24.281	25.0633	24.4699	25.306		1.00778	0.966958	1.00968	0.968789		0.612968	0.126803	0.748158	0.227944
Q9CXF4	Tbc1d15	24.1482	24.8376	23.9683	24.2246		0.992548	0.989419	0.975316	0.972242		0.615213	0.59626	0.383433	0.211895
P98086	C1qa	24.1011	23.4669	24.0804	23.4856		0.999142	1.02533	1.0008	1.02703		0.976438	0.252289	0.961257	0.375714
Q9DC61	Pmpca	24.678	24.146	24.7846	24.7905		1.00432	0.999764	1.02669	1.02203		0.543239	0.982988	0.227595	0.2715
Q9CY64	Blvra	26.261	25.4407	26.4195	25.8344		1.00603	1.02265	1.01547	1.03224		0.366942	0.271414	0.621007	0.205722
Q6PFD9	Nup98	25.0549	24.297	25.2103	24.6126		1.0062	1.02428	1.01299	1.03119		0.338313	0.110618	0.613577	0.146385
Q9D6N5	Drap1	23.5909	23.2066	23.6479	23.19		1.00242	1.01975	0.999283	1.01656		0.847543	0.253866	0.963496	0.161337
P84089	Erh	27.7596	27.4094	27.7259	27.2702		0.998785	1.01671	0.994921	1.01278		0.864603	0.131972	0.659194	0.157199
P04441	Cd74	25.6664	26.6465	25.8591	26.3718		1.00751	0.980558	0.989689	0.963217		0.774958	0.457641	0.737176	0.241156
Q9QZ73	Dcun1d1	24.204	23.8446	24.2135	23.608		1.00039	1.02565	0.990077	1.01507		0.954242	0.0862606	0.551948	0.188097
P08752	Gnai2	28.4955	28.7606	28.5123	28.6173		1.00059	0.996332	0.995018	0.990783		0.897037	0.640751	0.588814	0.18147
Q9R1T4	SEP6	25.6231	26.0453	25.5253	25.8518		0.996184	0.987371	0.99257	0.983789		0.668815	0.32261	0.658932	0.270017
P01887	B2m	25.1157	25.5803	25.4437	24.7665		1.01306	1.02734	0.968189	0.981838		0.409883	0.160852	0.130807	0.311948
P36371	Tap2	26.1128	25.4697	26.6518	25.644		1.02064	1.0393	1.00684	1.02525		0.216014	0.0303607	0.76026	0.27572
Q9D920	Loh12cr1	24.1227	24.2097	23.3877	23.5349		0.96953	0.993746	0.97213	0.99641		0.0702989	0.77309	0.234601	0.835141
P47941	Crkl	25.3558	25.5704	25.7936	25.5145		1.01727	1.01094	0.997812	0.991604		0.0160763	0.151251	0.820738	0.353561
Q810B6	Ankfy1	24.6655	24.1649	24.5234	23.8715		0.994241	1.02731	0.987861	1.02072		0.669066	0.258535	0.638954	0.195463
Q9CQB5	Cisd2	25.0518	24.5961	25.2661	25.0353		1.00855	1.00922	1.01785	1.01853		0.180823	0.357897	0.336041	0.260088
Q9D0L7	Armc10	24.5639	24.2787	24.5154	24.3866		0.998024	1.00528	1.00444	1.01175		0.771059	0.459721	0.554852	0.122871
Q921U8	Smtn	23.7359	24.9315	24.2747	24.462		1.0227	0.992343	0.981169	0.952045		0.505415	0.802813	0.54647	0.164886
P97449	Anpep	29.2048	29.7016	29.4342	29.294		1.00785	1.00478	0.986279	0.983273		0.526616	0.586442	0.145474	0.192762
Q9D7J7	Capns1	26.1355	26.0593	26.5576	26.3046		1.01615	1.00962	1.00941	1.00292		0.0655594	0.239967	0.1716	0.664825
O88456	Capns1	26.1355	26.0593	26.5576	26.3046		1.01615	1.00962	1.00941	1.00292		0.0655594	0.239967	0.1716	0.664825
P97315	Csrp1	28.6007	27.4882	28.5117	26.9347		0.996887	1.05855	0.979864	1.04047		0.827977	0.0123657	0.549586	0.206008
Q00897	Serpina1d	25.0262	24.3648	24.5271	24.0857		0.980058	1.01833	0.988545	1.02715		0.257551	0.367112	0.568485	0.146285
Q9Z130	Hnrnpdl	26.5847	26.091	26.9453	26.1793		1.01356	1.02926	1.00339	1.01892		0.084708	0.042009	0.84741	0.19226
Q9ESY9	Ifi30	25.1859	25.5457	24.8088	24.4245		0.985029	1.01573	0.956112	0.985916		0.15672	0.397353	0.0542939	0.360315
O88983	Stx8	22.7881	23.1583	23.0545	22.9108		1.01169	1.00627	0.989314	0.984018		0.27764	0.589323	0.448354	0.22091
Q9JHK5	Plek	24.0148	23.3176	24.6061	24.9125		1.02462	0.987704	1.0684	1.0299		0.292615	0.615408	0.0305143	0.23404
P59017	Bcl2l13	25.0319	24.5034	24.8679	24.1561		0.99345	1.02947	0.985825	1.02157		0.48982	0.192114	0.580141	0.13584
Q60710	Samhd1	28.3089	28.6541	28.4477	28.7624		1.0049	0.989057	1.00378	0.987953		0.667946	0.513893	0.834986	0.375421
Q8BLF1	Nceh1	24.7544	25.5824	25.006	25.3951		1.01017	0.98468	0.992675	0.967631		0.621946	0.359482	0.645088	0.136208
Q8R317	Ubqln1	24.7831	24.3785	24.9196	24.2461		1.00551	1.02778	0.994568	1.0166		0.610262	0.0420537	0.648561	0.131774
Q00422	Gabpa	22.754	23.0022	22.4518	23.195		0.98672	0.967957	1.00838	0.989206		0.277676	0.0148285	0.392397	0.353156
P62874	Gnb1	28.0251	28.3741	28.0533	27.9139		1.00101	1.005	0.983781	0.9877		0.89	0.470255	0.0730601	0.178602
P53569	Cebpz	24.7394	24.2666	25.1105	24.5297		1.015	1.02368	1.01084	1.01948		0.116591	0.0282247	0.419593	0.138945
Q505F5	Lrrc47	25.5784	25.7725	26.0048	24.7579		1.01667	1.05036	0.960632	0.992468		0.0533936	0.0191291	0.0471778	0.343441
Q8BND5	Qsox1	23.5487	22.6	22.3812	21.8634		0.950422	1.02368	0.967409	1.04198		0.148313	0.429512	0.201318	0.194403
P01865		26.4135	26.901	25.6715	26.4475		0.971911	0.97066	0.983142	0.981876		0.108389	0.0224612	0.151695	0.276629
P01863		26.4135	26.901	25.6715	26.4475		0.971911	0.97066	0.983142	0.981876		0.108389	0.0224612	0.151695	0.276629
P01864		26.4135	26.901	25.6715	26.4475		0.971911	0.97066	0.983142	0.981876		0.108389	0.0224612	0.151695	0.276629
O89017	Lgmn	24.9514	24.1903	25.0524	24.2259		1.00405	1.03412	1.00147	1.03146		0.847526	0.0817343	0.932029	0.151463
P61961	Ufm1	26.1852	25.8279	26.4734	25.8232		1.01101	1.02518	0.999821	1.01383		0.0145094	0.0197681	0.989085	0.178999
P57746	Atp6v1d	24.1464	23.5901	24.0551	23.8296		0.996218	1.00946	1.01015	1.02358		0.739466	0.447622	0.575297	0.175289
Q4LDD4	Arap1	24.1022	23.7376	24.0151	23.895		0.996385	1.00502	1.00663	1.01536		0.703854	0.672054	0.682378	0.303235
P11276	Fn1	27.9093	26.7872	25.5672	26.4658		0.91608	0.966045	0.988003	1.04189		0.0634105	0.389801	0.639656	0.175862
Q62384	Zpr1	23.3552	23.595	23.4227	23.2783		1.00289	1.00621	0.986575	0.989837		0.759812	0.590927	0.374781	0.426561
Q61087	Lamb3	25.197	24.6401	25.2467	23.9315		1.00198	1.05496	0.971241	1.0226		0.919784	0.0442914	0.249672	0.277664
Q9CQ92	Fis1	25.5351	26.0713	25.1709	25.5083		0.985736	0.986771	0.978407	0.979435		0.0989293	0.156113	0.248768	0.230428
Q9DA97	SEP7	27.3297	27.1054	27.5009	27.2248		1.00626	1.01014	1.0044	1.00827		0.206942	0.29128	0.693174	0.29211
O55131	SEP7	27.3297	27.1054	27.5009	27.2248		1.00626	1.01014	1.0044	1.00827		0.206942	0.29128	0.693174	0.29211
Q9WVA3	Bub3	26.2658	25.6096	25.9936	25.3874		0.989636	1.02388	0.991323	1.02562		0.167411	0.260175	0.735672	0.155283
O88487	Dync1i2	26.0544	25.6696	25.8652	24.7559		0.992736	1.04481	0.964405	1.01499		0.290715	0.0462699	0.108817	0.141837
Q9JHU9	Isyna1	25.234	24.6428	26.0681	24.9269		1.03306	1.04578	1.01153	1.02399		0.00575454	0.019846	0.623809	0.213927
Q9Z1G3	Atp6v1c1	25.2859	24.8823	25.3711	24.47		1.00337	1.03682	0.98343	1.01622		0.591584	0.0926846	0.485908	0.251396
P36552	Cpox	24.0552	24.2042	23.8284	24.0434		0.990571	0.991059	0.993355	0.993845		0.28443	0.144315	0.288117	0.485949
Q8R3B1	Plcd1	24.436	24.8158	24.4795	24.6281		1.00178	0.993963	0.992437	0.984693		0.877781	0.613279	0.604304	0.293197
Q91WN1	Dnajc9	23.5276	24.5273	23.6783	24.6397		1.0064	0.960979	1.00459	0.959244		0.790348	0.100649	0.866342	0.145055
Q8K4Z5	Sf3a1	27.1081	26.7165	27.1176	26.5994		1.00035	1.01948	0.995614	1.01465		0.965898	0.0603878	0.669921	0.132527
Q64520	Guk1	23.902	23.5535	24.3302	23.4919		1.01791	1.03569	0.997383	1.0148		0.214997	0.0624755	0.871084	0.243599
Q9DBG7	Srpr	24.0927	23.4767	23.7384	23.7591		0.985292	0.999129	1.01203	1.02624		0.31538	0.932283	0.364151	0.14714
Q7JJ13	Brd2	22.5668	22.7993	22.6174	22.4758		1.00224	1.0063	0.985809	0.9898		0.915107	0.789723	0.413139	0.541209
P28076	Psmb9	25.3049	25.9202	25.6259	25.8835		1.01268	0.990049	0.998581	0.97626		0.152379	0.346879	0.933589	0.15336
Q9D8Y0	Efhd2	26.2212	26.6313	26.3077	26.3011		1.0033	1.00025	0.987603	0.9846		0.684326	0.974914	0.367374	0.270236
O35955	Psmb10	25.6835	26.3703	25.786	26.1666		1.00399	0.985454	0.992276	0.973956		0.677499	0.341806	0.736487	0.204334
P51432	Plcb3	24.1512	24.0442	24.3412	23.9056		1.00787	1.01822	0.994234	1.00445		0.391315	0.0267436	0.473637	0.645443
Q9DBR1	Xrn2	25.0088	24.6091	25.1606	24.9409		1.00607	1.00881	1.01348	1.01624		0.326522	0.453565	0.390798	0.160032
Q09200	B4galnt1	24.4601	23.9705	24.3165	23.7728		0.994129	1.02287	0.991752	1.02043		0.534237	0.126544	0.656449	0.199803
Q920A5	Scpep1	24.3341	24.6005	24.4967	24.6512		1.00668	0.993733	1.00206	0.989173		0.575123	0.508057	0.845622	0.395686
Q9CR16	Ppid	26.2691	25.9224	26.3773	25.7506		1.00412	1.02433	0.993375	1.01338		0.630001	0.0496085	0.559092	0.142586
Q61233	Lcp1	29.9399	30.5711	30.1337	30.4991		1.00647	0.98802	0.997644	0.979353		0.554533	0.580833	0.924147	0.219717
O55201	Supt5h	25.3585	24.8206	25.3994	24.4565		1.00161	1.03855	0.985333	1.02167		0.840184	0.0325537	0.497405	0.172059
O08808	Diaph1	23.7001	23.9933	24.3818	23.8928		1.02877	1.02047	0.995809	0.987779		0.0105907	0.108212	0.762006	0.287692
Q9QXA5	Lsm4	23.7951	24.2673	23.9215	24.1651		1.00531	0.989919	0.995791	0.980543		0.525038	0.286502	0.763258	0.162018
Q9CXY6	Ilf2	27.4471	27.2089	27.4899	27.0253		1.00156	1.01719	0.993252	1.00875		0.716037	0.0663256	0.481099	0.157009
Q9DCJ9	Npl	23.9973	23.5241	24.1471	23.7805		1.00624	1.01542	1.0109	1.02011		0.757603	0.407789	0.653221	0.429399
P63005	Pafah1b1	25.6682	25.2596	25.2702	25.3278		0.984495	0.997726	1.0027	1.01618		0.0828181	0.785745	0.803111	0.14437
Q8VCR2	Hsd17b11	24.9214	24.6483	25.2107	24.8794		1.01161	1.01332	1.00937	1.01108		0.173848	0.122307	0.348496	0.273263
Q9EQ06	Hsd17b11	24.9214	24.6483	25.2107	24.8794		1.01161	1.01332	1.00937	1.01108		0.173848	0.122307	0.348496	0.273263
Q99NB1	Acss1	23.9346	24.3115	24.2079	24.0418		1.01142	1.00691	0.988906	0.984499		0.616234	0.68151	0.561349	0.524177
P39447	Tjp1	26.6138	26.7138	26.4724	26.5867		0.994686	0.995698	0.995245	0.996258		0.487635	0.535304	0.57243	0.676768
Q8K4L4	Pof1b	25.0962	23.8166	24.9898	23.6226		0.995759	1.05788	0.991853	1.05373		0.856715	0.0467822	0.860307	0.200029
Q9D4H8	Cul2	22.4516	22.1399	22.5805	21.956		1.00574	1.02844	0.991695	1.01408		0.570084	0.0944203	0.628635	0.21342
E9Q634	Myo1e	25.0913	24.5816	24.8109	24.731		0.988826	1.00323	1.00608	1.02073		0.266621	0.839492	0.759377	0.193375
Q6P9J9	Ano6	24.7185	24.6077	24.7287	24.5908		1.00041	1.00561	0.999313	1.0045		0.974521	0.553789	0.94605	0.738689
P51125	Cast	25.9678	25.4128	25.9236	25.5153		0.998301	1.016	1.00403	1.02184		0.867355	0.270677	0.82194	0.166745
Q9JIX8	Acin1	26.0051	25.4774	26.3198	25.5723		1.0121	1.02923	1.00372	1.02071		0.0569429	0.028526	0.839491	0.190555
Q9DBL1	Acadsb	24.2638	24.5319	24.4556	24.4458		1.0079	1.0004	0.996487	0.98907		0.489576	0.979843	0.826416	0.346958
P97470	Ppp4c	24.1531	24.3798	24.2209	24.1249		1.00281	1.00398	0.989545	0.990701		0.775973	0.690301	0.440515	0.472443
P11103	Parp1	25.6442	25.1013	25.7579	25.354		1.00444	1.01593	1.01007	1.02163		0.628861	0.398236	0.668598	0.216201
P35505	Fah	26.3056	25.7442	26.6274	25.9273		1.01223	1.027	1.00711	1.02181		0.245634	0.0975102	0.763848	0.305631
P59708	Sf3b6	24.3588	24.5835	24.3785	24.4912		1.00081	0.9954	0.996246	0.99086		0.94038	0.623976	0.77451	0.507931
Q8C754	Vps52	25.1955	24.415	25.8624	25.2712		1.02647	1.02339	1.03507	1.03197		0.299049	0.279354	0.0908764	0.193777
P54728	Rad23b	26.2945	25.8452	26.4861	25.3516		1.00729	1.04475	0.980903	1.01738		0.357795	0.0132307	0.284345	0.149754
Q8BX02	Kank2	24.0046	24.594	24.5993	24.1227		1.02477	1.01976	0.980838	0.976035		0.141697	0.446844	0.548461	0.344225
P48774	Gstm5	25.9944	25.5042	26.1013	26.1087		1.00411	0.999719	1.0237	1.01922		0.567319	0.95744	0.127895	0.200638
Q9CPP0	Npm3	25.0827	24.196	24.9772	23.9935		0.995794	1.041	0.991631	1.03665		0.824696	0.169263	0.796851	0.145164
Q91VR2	Atp5c1	28.2872	28.5926	28.1979	28.9519		0.996844	0.973956	1.01257	0.989316		0.567278	0.028222	0.335144	0.241153
Q8R361	Rab11fip5	23.3373	22.7948	23.3274	23.129		0.999577	1.00858	1.01466	1.0238		0.983649	0.714567	0.456968	0.178024
Q3TLP5	Echdc2	24.6911	24.2361	24.9951	24.2248		1.01231	1.0318	0.999535	1.01878		0.436716	0.0027274	0.973163	0.36556
Q8BH74	Nup107	23.8785	23.3682	23.8297	23.654		0.997958	1.00743	1.01223	1.02184		0.797042	0.438055	0.49642	0.159236
Q9EQS3	Mycbp	24.9035	24.6079	25.0698	24.4986		1.00668	1.02331	0.995557	1.01201		0.394094	0.0980948	0.753456	0.215304
P97372	Psme2	27.7233	27.3233	28.0811	27.0022		1.01291	1.03996	0.988251	1.01464		0.0951546	0.0867837	0.626521	0.273452
P56399	Usp5	28.0225	27.7363	28.1441	27.6708		1.00434	1.0171	0.99764	1.01032		0.195758	0.091323	0.834404	0.158959
Q920A7	Afg3l2	25.0995	25.4593	25.1511	25.8677		1.00206	0.972296	1.01604	0.985866		0.741347	0.0806489	0.380539	0.241106
Q8JZQ2	Afg3l2	25.0995	25.4593	25.1511	25.8677		1.00206	0.972296	1.01604	0.985866		0.741347	0.0806489	0.380539	0.241106
Q9QY81	Nup210	26.5575	26.0315	26.2849	25.9231		0.989737	1.01396	0.995837	1.02021		0.194151	0.360588	0.833516	0.174766
G5E829	Atp2b1	26.2329	25.9426	26.2605	26.0978		1.00105	1.00623	1.00598	1.01119		0.873346	0.261076	0.375821	0.164922
Q9R0K7	Atp2b1	26.2329	25.9426	26.2605	26.0978		1.00105	1.00623	1.00598	1.01119		0.873346	0.261076	0.375821	0.164922
P63001	Rac1;Rac3	26.3825	26.1266	26.5231	26.8269		1.00533	0.988675	1.02681	1.0098		0.429019	0.120002	0.0320611	0.351467
P60764	Rac1;Rac3	26.3825	26.1266	26.5231	26.8269		1.00533	0.988675	1.02681	1.0098		0.429019	0.120002	0.0320611	0.351467
P62880	Gnb2	26.9666	27.2907	26.7522	26.6612		0.99205	1.00341	0.976932	0.988122		0.368438	0.786182	0.111093	0.267673
Q8VCW8	Acsf2	27.0648	27.4069	27.2898	27.2951		1.00832	0.999808	0.995919	0.987515		0.464665	0.985967	0.697086	0.257412
Q9QUH0	Glrx	24.4531	24.9023	24.0919	24.8651		0.985229	0.968904	0.998507	0.981962		0.320636	0.030784	0.931044	0.323447
Q00PI9	Hnrnpul2	27.6693	27.0957	27.8852	26.851		1.0078	1.03852	0.99097	1.02117		0.172385	0.0981943	0.739769	0.236645
P28867	Prkcd	23.8108	23.5542	23.6722	23.556		0.994179	1.00493	1.00008	1.01089		0.578042	0.764833	0.996464	0.347051
O35685	Nudc	25.8141	25.4952	25.7893	25.0471		0.99904	1.02963	0.982423	1.01251		0.931223	0.0988431	0.244882	0.149424
Q922P9	Glyr1	25.0551	24.6309	24.9408	24.6772		0.995435	1.01068	1.00188	1.01722		0.431575	0.342032	0.910883	0.202044
Q80TH2	Erbb2ip	24.0919	23.5525	24.1227	23.626		1.00128	1.02102	1.00312	1.0229		0.853588	0.123658	0.884639	0.20312
Q80TE7	Erbb2ip	24.0919	23.5525	24.1227	23.626		1.00128	1.02102	1.00312	1.0229		0.853588	0.123658	0.884639	0.20312
Q05793	Hspg2	26.2406	27.0195	25.9406	26.8906		0.988567	0.96467	0.995231	0.971174		0.640254	0.134348	0.830538	0.23819
Q9DAK9	Phpt1	24.003	24.3557	24.5379	24.3265		1.02229	1.00869	0.998801	0.985521		0.0444317	0.526623	0.943993	0.303109
Q9QXY6	Ehd3	23.6973	24.3184	24.3237	24.4298		1.02643	0.995658	1.00458	0.974457		0.171573	0.783023	0.783803	0.206577
P39054	Dnm2	27.1165	26.8741	27.1347	26.8594		1.00067	1.01025	0.999454	1.00902		0.859918	0.243428	0.959837	0.259518
P39053	Dnm2	27.1165	26.8741	27.1347	26.8594		1.00067	1.01025	0.999454	1.00902		0.859918	0.243428	0.959837	0.259518
O08638	Myh11	31.3397	32.3237	31.7148	31.9117		1.01197	0.993832	0.987252	0.969556		0.679694	0.749843	0.389255	0.241406
Q9WUL7	Arl3	24.6653	24.9378	25.1239	24.7522		1.01859	1.01502	0.992558	0.989074		0.0772846	0.173317	0.541147	0.34665
Q61239	Fnta	25.0332	24.6308	24.9781	24.3011		0.997799	1.02786	0.986613	1.01634		0.799734	0.055399	0.381686	0.1723
Q9R0Q3	Tmed2	24.7387	25.116	24.2607	24.7815		0.980675	0.978983	0.986683	0.984981		0.0283696	0.17851	0.495936	0.318194
Q9CQ80	Vps25	24.7805	24.178	24.9998	24.3777		1.00885	1.02552	1.00826	1.02492		0.21666	0.0706663	0.728812	0.218133
Q05816	Fabp5	28.5566	27.7423	27.5188	27.1807		0.963657	1.01244	0.979756	1.02935		0.0496474	0.245118	0.310303	0.237326
O35841	Api5	27.1477	26.8918	27.1908	26.6936		1.00159	1.01862	0.99263	1.00952		0.773605	0.0571312	0.488354	0.242784
P32921	Wars	26.5035	25.9016	26.3833	26.1576		0.995465	1.00863	1.00988	1.02324		0.543313	0.359149	0.639683	0.233129
Q60604	Scin	25.3546	24.8417	25.3405	25.4336		0.999446	0.996341	1.02383	1.02065		0.979447	0.873906	0.332278	0.364191
O35864	Cops5	24.7118	24.0964	24.6162	24.1148		0.996131	1.02079	1.00076	1.02554		0.440154	0.111964	0.975452	0.226808
Q8C854	Myef2	24.1022	23.9235	24.8494	23.9686		1.031	1.03675	1.00188	1.00747		0.0186075	0.00639147	0.880257	0.570849
P56959	Fus	27.7588	27.3796	27.55	27.0168		0.992479	1.01974	0.986752	1.01385		0.321169	0.0609737	0.260988	0.176105
Q3TVI8	Pbxip1	22.5709	24.6283	21.7084	25.7085		0.961788	0.844404	1.04386	0.916462		0.356049	0.00710564	0.515763	0.187752
Q62186	Ssr4	26.9495	27.2102	26.4713	26.753		0.982258	0.98947	0.983197	0.990416		0.142477	0.266408	0.0706932	0.392705
Q8R3N6	Thoc1	24.1952	23.7984	24.1426	23.7777		0.997826	1.01534	0.999131	1.01667		0.807304	0.246489	0.960531	0.223906
Q9ERF3	Wdr61	26.1498	25.8782	26.1797	25.6261		1.00114	1.0216	0.990256	1.01049		0.823985	0.0511921	0.399871	0.180108
Q921J2	Rheb	23.8924	23.6569	23.7755	24.0238		0.995108	0.989664	1.01551	1.00995		0.455904	0.269652	0.133413	0.174139
Q8BGW1	Fto	23.2465	22.77	23.2249	22.7264		0.999071	1.02194	0.998083	1.02093		0.946532	0.192331	0.910262	0.174763
O08756	Hsd17b10	28.0539	27.9144	28.0881	27.8395		1.00122	1.00893	0.997317	1.005		0.825829	0.240595	0.6693	0.230129
Q80WJ7	Mtdh	25.8774	25.6432	26.0539	25.3628		1.00682	1.02725	0.989067	1.00914		0.352116	0.00208201	0.284685	0.378944
P37040	Por	26.203	25.9781	26.476	26.331		1.01042	1.00551	1.01359	1.00866		0.0722519	0.544601	0.180044	0.189325
Q8VI93	Oas3	22.8426	23.2959	23.6099	23.3149		1.03359	1.01265	1.00081	0.98054		0.17719	0.593632	0.967571	0.349626
P45376	Akr1b1	27.8216	28.1635	27.6841	28.0369		0.995056	0.987417	0.995504	0.987862		0.466829	0.377816	0.77407	0.226324
O70492	Snx3	25.9282	25.5347	25.9872	25.1794		1.00228	1.03208	0.986086	1.01541		0.746856	0.0442194	0.465681	0.230451
Q9CZD3	Gars	26.7745	26.4438	26.7661	26.3066		0.999689	1.01747	0.994814	1.01251		0.948291	0.14422	0.700419	0.170823
Q9DBM2	Ehhadh	21.7678	22.0577	21.6013	22.0735		0.992351	0.978604	1.00072	0.986854		0.662279	0.241427	0.966686	0.450752
Q60973	Rbbp7	26.714	26.0906	26.5321	26.2333		0.993191	1.01139	1.00547	1.02389		0.607838	0.374592	0.742833	0.184926
P63094	Gnas	25.5693	26.0205	25.9337	26.1411		1.01425	0.992064	1.00464	0.982661		0.219596	0.370125	0.647752	0.171449
Q6R0H7	Gnas	25.5693	26.0205	25.9337	26.1411		1.01425	0.992064	1.00464	0.982661		0.219596	0.370125	0.647752	0.171449
Q8CGK7	Gnas	25.5693	26.0205	25.9337	26.1411		1.01425	0.992064	1.00464	0.982661		0.219596	0.370125	0.647752	0.171449
P20612	Gnas	25.5693	26.0205	25.9337	26.1411		1.01425	0.992064	1.00464	0.982661		0.219596	0.370125	0.647752	0.171449
Q3V3I2	Gnas	25.5693	26.0205	25.9337	26.1411		1.01425	0.992064	1.00464	0.982661		0.219596	0.370125	0.647752	0.171449
P50149	Gnas	25.5693	26.0205	25.9337	26.1411		1.01425	0.992064	1.00464	0.982661		0.219596	0.370125	0.647752	0.171449
P70271	Pdlim4	25.7884	25.3758	25.9943	24.7434		1.00798	1.05056	0.975077	1.01626		0.58098	0.0310675	0.238648	0.280933
Q9CWJ9	Atic	28.6585	28.4035	28.9	28.3845		1.00843	1.01816	0.999332	1.00898		0.13735	0.0679587	0.946622	0.198293
Q9CQK7	Rwdd1	23.1664	22.9255	23.6247	23.1709		1.01978	1.01958	1.01071	1.01051		0.0281178	0.203267	0.514331	0.231883
Q9Z266	Snapin	22.6079	22.9247	23.0054	22.8701		1.01758	1.00591	0.997619	0.986179		0.113729	0.626807	0.858796	0.248549
P46638	Rab11b	27.9145	28.0065	27.9475	27.94		1.00118	1.00027	0.997625	0.996716		0.765469	0.958183	0.702305	0.535328
Q91ZE0	Tmlhe	22.477	22.8169	22.3293	22.545		0.993429	0.990436	0.988082	0.985105		0.641665	0.464328	0.238337	0.23551
Q62470	Itga3	26.1157	25.7174	26.381	25.4844		1.01016	1.03518	0.990942	1.01549		0.325061	0.0159582	0.516016	0.205168
O88587	Comt	26.7306	26.5301	26.8664	26.5545		1.00508	1.01175	1.00092	1.00756		0.421042	0.129988	0.909837	0.303177
P70195	Psmb7	25.8886	25.4816	26.0568	24.7905		1.0065	1.05108	0.972878	1.01597		0.432477	0.000105793	0.0703599	0.255743
P97822	Anp32e	27.1093	26.7536	27.0171	26.7792		0.996598	1.00888	1.00096	1.0133		0.659144	0.40305	0.937511	0.201886
Q91VC3	Eif4a3	27.0881	26.7407	26.9722	26.8407		0.995721	1.0049	1.00374	1.01299		0.52841	0.548021	0.715081	0.177272
P55258	Rab8a	24.3239	23.9628	24.1207	24.1653		0.991646	0.998155	1.00845	1.01507		0.395786	0.843597	0.509541	0.24373
Q9JI11	Stk4	23.8267	24.528	24.0096	24.5539		1.00768	0.977833	1.00105	0.971405		0.103056	0.26315	0.973475	0.238674
Q9R233	Tapbp	27.3292	26.9129	27.686	26.6576		1.01306	1.03858	0.990514	1.01547		0.366563	0.142293	0.68752	0.219616
Q6PDY2	Ado	23.5404	23.6493	23.4182	23.5507		0.994808	0.994374	0.995831	0.995396		0.676807	0.593481	0.746746	0.745713
Q8JZM7	Cdc73	22.2383	22.5119	22.2362	22.3651		0.999903	0.994235	0.993481	0.987849		0.992761	0.444916	0.704836	0.505695
Q8R0Y6	Aldh1l1	23.5534	24.364	24.0032	24.2691		1.0191	0.989045	0.996104	0.966731		0.378705	0.707561	0.910617	0.250473
Q9JMD0	Znf207	24.1286	23.6056	23.9631	23.4626		0.99314	1.02133	0.993944	1.02216		0.373519	0.0911587	0.765215	0.201782
Q9D7M1	Gid8	23.8353	23.3971	24.0729	23.5361		1.00997	1.02281	1.00594	1.01873		0.233912	0.0345962	0.709257	0.204569
O08528	Hk2	25.1182	24.5825	24.6805	24.6008		0.982572	1.00324	1.00075	1.02179		0.215045	0.760444	0.958897	0.21626
Q91VU0	Fam3c	24.6114	24.1356	25.1263	24.0602		1.02092	1.04431	0.996876	1.01972		0.0790708	0.00757699	0.860748	0.230039
Q8JZN5	Acad9	27.8672	27.5735	27.6702	27.8304		0.99293	0.994243	1.00931	1.01065		0.456334	0.0768222	0.175312	0.348213
Q9ES28	Arhgef7	22.7118	22.952	23.0346	23.0864		1.01421	0.997754	1.00585	0.989532		0.0562192	0.833577	0.648783	0.272357
Q62433	Ndrg1	26.4349	26.7066	25.9291	26.4454		0.980866	0.980476	0.990221	0.989827		0.371353	0.400328	0.558736	0.473346
P05555	Itgam	23.9502	24.5553	23.9822	24.7127		1.00134	0.97044	1.00641	0.975355		0.963178	0.297776	0.843922	0.451185
P50396	Gdi1	27.2227	27.3795	27.2644	27.1944		1.00153	1.00258	0.993236	0.994272		0.755235	0.711355	0.313352	0.20734
Q62446	Fkbp3	25.9057	25.3832	26.05	24.9086		1.00557	1.04582	0.9813	1.02059		0.688629	0.0269282	0.343053	0.191813
Q922R8	Pdia6	29.5559	29.2325	29.783	29.173		1.00769	1.02091	0.997964	1.01106		0.314283	0.01754	0.805996	0.193852
Q91ZJ5	Ugp2	26.0921	25.9066	26.0199	25.877		0.997236	1.00552	0.998858	1.00716		0.658128	0.438767	0.872905	0.275542
Q7TNG5	Eml2	26.473	26.358	26.5284	25.9295		1.00209	1.0231	0.983742	1.00436		0.841591	0.0592203	0.232454	0.732452
P07356	Anxa2	32.0244	31.8222	31.7923	31.9134		0.992753	0.996206	1.00287	1.00635		0.391425	0.543681	0.513309	0.378557
Q80ZJ1	Rap2a	23.1305	23.51	23.374	23.4242		1.01053	0.997855	0.996353	0.983859		0.347034	0.859583	0.814552	0.263662
Q8K1J6	Trnt1	24.1351	24.3844	23.9828	24.1565		0.993692	0.992812	0.990655	0.989778		0.513045	0.665186	0.628317	0.463479
P41241	Csk	23.9035	24.3119	23.6619	24.5803		0.989895	0.96264	1.01104	0.9832		0.170406	0.0101996	0.60158	0.30069
Q99KK7	Dpp3	27.6874	27.3233	27.7332	26.9995		1.00165	1.02717	0.988151	1.01332		0.838875	0.172395	0.546143	0.184127
Q9WV91	Ptgfrn	23.7543	23.4172	24.0761	22.8434		1.01355	1.05396	0.975496	1.0144		0.396549	0.0168033	0.210906	0.361672
P11672	Lcn2	24.0297	23.3203	24.0402	23.1921		1.00044	1.03657	0.994502	1.03042		0.987033	0.289699	0.828981	0.17536
Q60875	Arhgef2	24.9889	24.6111	24.8005	24.8435		0.992461	0.998271	1.00944	1.01535		0.473364	0.881298	0.574447	0.340427
P52480-2	Pkm	25.2372	25.844	25.4471	26.0121		1.00832	0.97828	1.0065	0.976522		0.660599	0.245986	0.694251	0.17738
Q9DBC7	Prkar1a	26.7388	26.3923	26.8621	26.5086		1.00461	1.01334	1.00441	1.01313		0.724349	0.242162	0.681267	0.319027
Q9QYS9	Qki	24.207	24.4796	24.4017	24.1131		1.00804	1.01197	0.985029	0.988864		0.448577	0.304886	0.185907	0.279676
Q6PDG5	Smarcc2	26.7853	26.1246	26.9415	26.3238		1.00583	1.02347	1.00762	1.02529		0.475035	0.114995	0.750844	0.244353
Q9WU28	Pfdn5	24.5203	24.6691	24.7083	23.9763		1.00767	1.03053	0.971916	0.993968		0.453961	0.059571	0.0865668	0.592106
Q9CR26	Vta1	24.6982	24.4475	24.8715	24.3957		1.00701	1.0195	0.99788	1.01026		0.248847	0.0653452	0.853771	0.244729
Q9Z1D1	Eif3g	25.6235	25.2371	25.6802	24.9727		1.00222	1.02833	0.989525	1.01531		0.784319	0.0621215	0.531448	0.229475
Q9CQR2	Rps21	26.0067	25.5628	26.4896	25.5362		1.01857	1.03733	0.998961	1.01737		0.0650197	0.0734354	0.961773	0.220754
P01837		24.6724	25.5367	25.2285	25.8382		1.02254	0.976402	1.01181	0.966153		0.478981	0.292396	0.55543	0.232641
Q8BVA4	Lmod1	24.9635	24.6137	24.73	24.222		0.990646	1.02097	0.984089	1.01421		0.729116	0.414373	0.419374	0.51076
P70372	Elavl1	27.5759	27.2057	27.3346	26.9171		0.991247	1.01551	0.989391	1.01361		0.182342	0.0990892	0.369254	0.18957
Q3UEB3	Puf60	26.5468	26.0563	26.0979	25.826		0.98309	1.01053	0.99116	1.01883		0.0534414	0.464631	0.630499	0.202431
P27005	S100a8	26.8825	27.7979	26.0144	27.0588		0.967709	0.961404	0.973412	0.967069		0.414087	0.395937	0.583959	0.449767
P51150	Rab7a	28.235	28.4337	28.218	28.1115		0.999399	1.00379	0.988666	0.993011		0.866327	0.601306	0.25334	0.352623
Q9D1K2	Atp6v1f	25.6857	25.9806	25.9277	25.6875		1.00942	1.00935	0.988722	0.988651		0.362801	0.431442	0.45133	0.411456
A2ASS6	Ttn	24.48	27.7815	24.1464	31.8173		0.986372	0.758908	1.14527	0.881163		0.81889	0.00365652	0.223231	0.251565
Q9WVQ5	Apip	24.1524	24.4804	24.2372	24.1117		1.00351	1.0052	0.984941	0.986605		0.736299	0.539582	0.270148	0.367402
Q9CY50	Ssr1	27.2099	27.4175	27.1439	27.2409		0.997573	0.996438	0.993561	0.992431		0.808466	0.49839	0.36918	0.496582
O54974	Lgals7	28.1911	28.7352	28.4298	28.0628		1.00847	1.01308	0.976599	0.981064		0.803221	0.464319	0.272903	0.593497
G5E870	Trip12	24.6273	24.3236	24.7085	23.8757		1.0033	1.03488	0.981585	1.01249		0.707258	0.126785	0.417156	0.274642
P11352	Gpx1	27.2575	27.5025	27.1353	27.29		0.995517	0.994331	0.992274	0.991091		0.446664	0.59143	0.554718	0.365195
Q61838	A2m	26.5728	27.6802	25.3462	26.7596		0.953841	0.947183	0.966741	0.959994		0.327314	0.144128	0.409419	0.423699
Q9Z0P5	Twf2	25.848	26.3891	25.7995	26.033		0.998122	0.991031	0.986506	0.979497		0.869689	0.691179	0.624942	0.308857
Q9JK42	Pdk2	22.7042	23.6334	21.8621	23.897		0.962911	0.914846	1.01116	0.960682		0.19911	0.0519934	0.813445	0.289401
Q99MR0	Actl6a	26.7795	26.4205	26.6871	26.0522		0.996552	1.02437	0.986061	1.01359		0.561401	0.118316	0.435489	0.257557
Q9Z2N8	Actl6a	26.7795	26.4205	26.6871	26.0522		0.996552	1.02437	0.986061	1.01359		0.561401	0.118316	0.435489	0.257557
P58044	Idi1	25.3182	24.7482	25.0903	25.0022		0.991	1.00352	1.01026	1.02303		0.55115	0.90269	0.735216	0.203527
Q9QY76	Vapb	26.6913	26.3853	27.0141	26.4263		1.01209	1.02224	1.00155	1.0116		0.0987875	0.0199654	0.882518	0.232206
O70456	Sfn	28.5395	27.8167	27.9438	27.5196		0.979128	1.01542	0.989318	1.02598		0.193361	0.267499	0.597838	0.248706
Q01730	Rsu1	27.6089	27.8371	27.7841	27.4302		1.00635	1.0129	0.985382	0.9918		0.418428	0.056664	0.117146	0.416561
Q9CQ22	Lamtor1	25.3315	24.9594	25.6086	24.765		1.01094	1.03407	0.992213	1.01491		0.208747	0.0339606	0.664345	0.289131
Q8R123	Flad1	22.6074	22.7264	22.8031	22.8227		1.00866	0.999142	1.00423	0.994763		0.432908	0.936224	0.673304	0.60924
Q00519	Xdh	27.3749	26.8345	26.8439	26.9661		0.980601	0.995467	1.0049	1.02014		0.168549	0.730242	0.734916	0.195799
P56812	Pdcd5	24.2293	24.6069	24.6362	24.3207		1.01679	1.01297	0.98837	0.984653		0.132148	0.44561	0.572923	0.292146
Q8K1B8	Fermt3	25.0492	24.5953	24.988	25.1076		0.997558	0.995237	1.02083	1.01845		0.843083	0.877123	0.57435	0.39977
Q8BK72	Mrps27	23.46	23.7056	23.5298	23.4975		1.00298	1.00138	0.99122	0.989638		0.65452	0.848864	0.504708	0.393009
Q91WK1	Spryd4	23.2307	23.5496	23.1074	23.4581		0.994695	0.985051	0.996114	0.986457		0.642567	0.351105	0.834914	0.380371
Q9ER38	Tor3a	23.2682	22.9702	23.4984	23.1461		1.00989	1.01522	1.00766	1.01297		0.408069	0.36134	0.664411	0.313992
Q9Z1G4	Atp6v0a1	23.3588	23.8339	23.2623	23.4096		0.995869	0.993705	0.982197	0.980064		0.776443	0.633838	0.238674	0.215651
P61979	Hnrnpk	30.527	30.2675	30.7387	30.0168		1.00694	1.02405	0.991716	1.00857		0.1587	0.00665838	0.373786	0.251201
Q9D8B4	Ndufa11	24.5898	24.1159	24.6538	24.4113		1.0026	1.00994	1.01225	1.01965		0.659643	0.450431	0.613036	0.32292
Q8BU33	Ilvbl	23.8507	23.772	23.9741	24.2018		1.00517	0.99059	1.01808	1.00331		0.79009	0.606485	0.0553344	0.789981
P15105	Glul	25.1628	25.3886	25.2971	24.4018		1.00534	1.03669	0.96113	0.991108		0.797745	0.182856	0.127597	0.642359
Q9Z2A5	Ate1	24.682	25.205	24.968	25.2905		1.01159	0.987247	1.00339	0.97925		0.269005	0.43518	0.882512	0.26772
O70439	Stx7	24.3342	24.5518	24.2677	24.1004		0.997267	1.00694	0.981614	0.991137		0.77518	0.627622	0.321203	0.495096
Q9WUT3	Rps6ka1	24.2283	23.6197	24.2492	23.4265		1.00086	1.03512	0.991818	1.02577		0.965951	0.130731	0.71551	0.252636
P18653	Rps6ka1	24.2283	23.6197	24.2492	23.4265		1.00086	1.03512	0.991818	1.02577		0.965951	0.130731	0.71551	0.252636
Q9JIK9	Mrps34	22.2818	22.1271	22.1515	22.2671		0.994152	0.994811	1.00633	1.00699		0.207258	0.669312	0.69252	0.482424
Q8CHT0	Aldh4a1	26.0539	26.2871	26.0767	26.3602		1.00087	0.989242	1.00278	0.991128		0.911275	0.52132	0.873571	0.353929
O88952	Lin7c	22.7567	23.1786	22.745	22.8296		0.999489	0.996295	0.984944	0.981797		0.984901	0.893381	0.627977	0.542292
Q91V92	Acly	27.6513	27.8218	27.5852	27.7004		0.997607	0.99584	0.995638	0.993874		0.780161	0.597531	0.723932	0.633424
Q8VE37	Rcc1	26.3098	26.0082	26.1872	25.6178		0.995342	1.02223	0.984987	1.01159		0.582071	0.0935684	0.25288	0.22568
P01029	C4b	24.9803	25.4139	24.1041	24.9352		0.964925	0.966671	0.981163	0.982939		0.0699713	0.046291	0.13391	0.253245
Q8C3F2	Fam120c	22.399	22.8707	22.305	22.4989		0.995806	0.991385	0.983743	0.979375		0.711088	0.353442	0.330531	0.232145
Q61207	Psap	29.6781	29.2747	29.6866	29.3705		1.00029	1.01076	1.00327	1.01378		0.976921	0.323469	0.796821	0.269903
Q9R190	Mta2	25.5571	24.9983	25.2102	25.1511		0.986425	1.00235	1.00611	1.02235		0.175685	0.884809	0.791631	0.228338
Q8CBW3	Abi1	24.7853	24.3084	24.5586	24.4967		0.990854	1.00253	1.00775	1.01962		0.2963	0.8391	0.656058	0.201197
P62484	Abi1	24.7853	24.3084	24.5586	24.4967		0.990854	1.00253	1.00775	1.01962		0.2963	0.8391	0.656058	0.201197
P34884	Mif	27.469	26.9483	27.1377	26.802		0.987938	1.01252	0.994573	1.01932		0.452494	0.508636	0.780162	0.266844
P10711	Tcea1	23.8295	24.1286	23.7215	23.9453		0.995468	0.990654	0.992403	0.987603		0.776987	0.635341	0.773773	0.566172
Q8JZV7	Amdhd2	23.6587	23.2594	24.0119	23.7868		1.01493	1.00946	1.02268	1.01717		0.286743	0.489772	0.225354	0.335282
P97760	Polr2c	23.5356	23.7227	23.8187	23.6		1.01203	1.00927	0.994825	0.992112		0.102175	0.489041	0.755055	0.454689
P31809	Ceacam1	25.1612	24.3837	24.4326	24.5587		0.971043	0.994864	1.00718	1.03188		0.109877	0.540248	0.707778	0.193997
Q8K5B2	Mcfd2	24.6047	24.2271	24.6279	24.4195		1.00094	1.00853	1.00794	1.01559		0.947008	0.645688	0.647228	0.215422
Q9DBG9	Tax1bp3	25.1685	24.766	25.0703	24.6892		0.9961	1.01544	0.996898	1.01625		0.610359	0.0775427	0.818616	0.237311
Q9EQK5	Mvp	28.3022	28.569	28.4681	28.4797		1.00586	0.999591	0.996875	0.990662		0.37005	0.954966	0.712644	0.242027
E9Q557	Dsp	28.4522	27.7533	28.4665	27.1995		1.00051	1.04658	0.980044	1.02518		0.9744	0.0483094	0.486523	0.323827
Q921I1	Tf	30.0412	29.4509	29.4147	28.8505		0.979146	1.01956	0.979613	1.02004		0.151206	0.307678	0.342238	0.265033
Q99KE1	Me2	23.3906	24.0427	23.8687	24.5747		1.02044	0.97127	1.02213	0.97288		0.202542	0.353236	0.541741	0.242949
Q8BWF0	Aldh5a1	23.1107	22.7241	22.8238	22.9209		0.987588	0.995763	1.00866	1.01701		0.0957225	0.72733	0.726059	0.412404
Q9DCC4	Pycrl	24.8124	24.3358	24.9603	24.7794		1.00596	1.0073	1.01823	1.01958		0.627303	0.570785	0.388145	0.29486
Q6PB66	Lrpprc	27.4383	27.5889	27.6025	27.6932		1.00599	0.996726	1.00378	0.994542		0.213254	0.547038	0.646075	0.482993
P61226	Rap2b	22.7932	23.0583	23.147	23.0678		1.01552	1.00343	1.00042	0.988505		0.0547399	0.652678	0.972522	0.29927
Q99KK2	Cmas	25.3367	24.8128	25.4854	24.8795		1.00587	1.02435	1.00269	1.02111		0.72182	0.260856	0.906413	0.272652
Q80WG5	Lrrc8a	21.8212	21.9416	21.9628	22.0185		1.00649	0.997473	1.00351	0.994515		0.470698	0.795431	0.68934	0.50903
O70493	Snx12	23.8067	23.5306	23.5937	23.1409		0.991053	1.01957	0.98344	1.01173		0.461988	0.265718	0.26613	0.224354
Q9ERE7	Mesdc2	25.1089	25.2502	24.8735	24.4974		0.990624	1.01535	0.97019	0.994407		0.368728	0.19592	0.00867606	0.516127
P47738	Aldh2	30.4881	30.7109	30.582	30.5005		1.00308	1.00267	0.99315	0.992747		0.626615	0.573086	0.186157	0.275956
Q9CQJ4	Rnf2	23.28	23.4875	23.499	23.0935		1.00941	1.01756	0.983227	0.991167		0.49397	0.312175	0.244358	0.38282
Q0GNC1	Inf2	23.5738	23.2245	23.768	22.3508		1.00824	1.06341	0.962381	1.01504		0.690952	0.0246999	0.254502	0.602349
P47791	Gsr	27.1217	26.8534	26.9469	27.0687		0.993555	0.995498	1.00802	1.00999		0.482942	0.650022	0.438095	0.299305
P26041	Msn	28.728	28.9105	28.6916	28.9574		0.998733	0.990821	1.00162	0.993686		0.886745	0.485451	0.898971	0.45987
P40142	Tkt	30.9784	30.6988	30.843	30.6107		0.995632	1.00759	0.997133	1.00911		0.47572	0.459891	0.806448	0.294647
P11688	Itga5	24.5493	24.1262	24.5065	24.0838		0.998256	1.01755	0.998245	1.01754		0.935554	0.178534	0.901665	0.451281
Q99JB8	Pacsin3	22.9733	23.2208	23.1931	22.6316		1.00957	1.02481	0.974626	0.989342		0.458376	0.255033	0.271901	0.429921
Q9JKX6	Nudt5	24.109	23.7319	24.2512	23.5435		1.0059	1.03006	0.992061	1.01589		0.645454	0.0458813	0.563595	0.238583
O70152	Dpm1	24.7708	24.9725	24.6248	25.0281		0.994109	0.983889	1.00222	0.99192		0.487253	0.0771998	0.823665	0.418383
Q61753	Phgdh	25.919	25.6181	26.1427	25.2134		1.00863	1.03686	0.9842	1.01175		0.618515	0.12919	0.430586	0.392535
P34022	Ranbp1	27.4339	27.0539	27.3107	26.6048		0.995509	1.02653	0.983397	1.01404		0.562563	0.050487	0.266561	0.222798
P99027	Rplp2	30.3736	30.0741	30.2849	29.5809		0.997081	1.0238	0.983599	1.00996		0.598003	0.0196651	0.154341	0.261493
P58389	Ppp2r4	26.8862	26.9965	26.8428	26.9128		0.998384	0.9974	0.9969	0.995917		0.739104	0.817362	0.805997	0.589228
Q3TEA8	Hp1bp3	25.8038	25.6695	26.0006	25.7462		1.00763	1.00988	1.00299	1.00523		0.458098	0.506174	0.851458	0.660272
O88545	Cops6	25.1683	24.9557	25.2888	24.7788		1.00479	1.02058	0.99291	1.00852		0.56291	0.126923	0.699113	0.565374
Q9DCM2	Gstk1	24.0231	24.5716	23.7625	24.6586		0.989153	0.96366	1.00354	0.977675		0.662485	0.100579	0.825406	0.282603
P29351	Ptpn6	26.3451	26.8688	26.3261	26.5438		0.999279	0.991799	0.987906	0.98051		0.930032	0.809141	0.747601	0.308258
Q8R5J9	Arl6ip5	25.3778	25.1048	25.4659	25.1089		1.00347	1.01422	1.00016	1.01087		0.61047	0.231542	0.991775	0.403471
Q3TDQ1	Stt3b	25.5502	25.3076	25.5134	25.2158		0.998562	1.0118	0.996374	1.00959		0.873617	0.382177	0.846238	0.537607
Q8QZZ7	Tprkb	23.5279	22.918	23.8113	23.1742		1.01204	1.02749	1.01118	1.02661		0.0233258	0.17941	0.776723	0.343247
Q99KQ4	Nampt	26.695	26.1327	26.7767	25.9418		1.00306	1.03218	0.992698	1.02152		0.758934	0.224946	0.814244	0.30607
Q99JW2	Acy1	23.8381	23.9413	24.5936	23.8513		1.03169	1.03112	0.996245	0.995693		0.114184	0.120167	0.842606	0.819797
P35278	Rab5c	27.4512	27.2174	27.4327	26.813		0.999326	1.02311	0.985141	1.00859		0.882108	0.23861	0.465268	0.33309
Q8VHC3	Selm	22.1974	22.4426	22.4234	22.4213		1.01018	1.00009	0.99905	0.989072		0.437491	0.994316	0.94913	0.464032
P01867	Igh-3	25.6872	26.1729	25.3256	25.9338		0.985923	0.976545	0.990866	0.981441		0.459669	0.185122	0.598287	0.334642
Q70IV5	Synm	24.9182	25.8863	24.6904	25.0017		0.990858	0.987547	0.96583	0.962603		0.865007	0.818366	0.301668	0.247266
P59235	Nup43	23.8289	24.0271	23.9076	23.803		1.00331	1.00439	0.990676	0.99175		0.738202	0.700819	0.428682	0.420172
Q9ER88	Dap3	24.3382	24.6564	24.2573	24.1821		0.996678	1.00311	0.980761	0.987092		0.872039	0.877788	0.108034	0.299733
Q9JIW9	Ralb	25.3985	25.6164	25.6084	25.6128		1.00826	0.999826	0.999861	0.991494		0.408406	0.99034	0.993259	0.504145
P46460	Nsf	25.8006	25.414	25.8518	25.3738		1.00198	1.01884	0.998415	1.01521		0.71652	0.376391	0.949694	0.322824
Q62348	Tsn	26.405	26.0444	26.3299	26.0181		0.997157	1.01198	0.998991	1.01384		0.681625	0.402942	0.953952	0.256101
P17047	Lamp2	27.6182	27.8738	27.5099	27.4069		0.996079	1.00376	0.983249	0.990828		0.680795	0.483301	0.0725735	0.437886
P26043	Rdx	26.598	26.4335	26.6914	25.9805		1.00351	1.02736	0.982863	1.00622		0.401192	0.0758387	0.248265	0.244975
Q3UVK0	Ermp1	26.3522	25.9516	26.0214	25.8885		0.987446	1.00513	0.997566	1.01543		0.164384	0.708816	0.881436	0.232093
P60824	Cirbp	25.3708	25.5773	25.566	25.0949		1.0077	1.01877	0.981139	0.991923		0.546543	0.178684	0.294634	0.638751
Q5SYD0	Myo1d	22.089	22.3382	21.7508	21.7158		0.984686	1.00161	0.972137	0.988845		0.178614	0.921513	0.117058	0.302839
Q61133	Gstt2	24.0238	24.6094	24.5922	24.6351		1.02366	0.998257	1.00104	0.976205		0.127802	0.910342	0.965183	0.292757
D3Z7P3	Gls	24.5809	24.8319	24.7836	24.9063		1.00825	0.995072	1.003	0.989891		0.537586	0.7693	0.873762	0.522296
Q8BW75	Maob	25.9701	26.6776	25.5379	26.7875		0.983356	0.953352	1.00412	0.973481		0.66252	0.138397	0.844247	0.386526
Q9D6L8	Ppil3	25.6157	25.9952	26.004	25.693		1.01516	1.01211	0.988375	0.985405		0.115482	0.190285	0.395777	0.27312
Q8BR90		22.3232	21.8846	22.3977	21.7998		1.00334	1.02743	0.996125	1.02004		0.745753	0.0462087	0.879215	0.355604
O35737	Hnrnph1	28.3608	28.1122	28.4132	27.7356		1.00185	1.02443	0.986603	1.00884		0.827069	0.0347943	0.199135	0.297857
Q61578	Fdxr	23.6352	23.908	23.9935	23.9476		1.01516	1.00192	1.00166	0.98859		0.0131229	0.853063	0.916604	0.388849
P14901	Hmox1	25.6414	26.0674	24.9293	26.0114		0.972228	0.958399	0.997854	0.983661		0.374276	0.0783941	0.930757	0.614793
P27046	Man2a1	24.9146	24.5075	24.8541	24.3858		0.997571	1.0192	0.995036	1.01661		0.899402	0.488357	0.832272	0.239152
Q8VEE0	Rpe	23.7739	24.0445	24.0888	23.631		1.01325	1.01937	0.9828	0.988745		0.111669	0.0708945	0.1734	0.268892
Q9CYZ2	Tpd52l2	26.889	26.5728	27.3118	26.2831		1.01572	1.03914	0.989098	1.0119		0.121318	0.0542898	0.60204	0.39304
Q8BVW0	Ganc	22.9108	23.4767	23.2266	23.5245		1.01379	0.987337	1.00204	0.975894		0.417761	0.408983	0.910216	0.231755
Q8BV13	Cops7b	22.7762	23.0184	22.9234	22.7173		1.00646	1.00907	0.98692	0.989478		0.632654	0.488411	0.451974	0.522946
Q9CX00	Ist1	24.2195	23.8151	24.2585	23.6455		1.00161	1.02592	0.992878	1.01698		0.826511	0.0963244	0.722471	0.291435
Q60648	Gm2a	25.3968	25.6645	25.3872	25.3139		0.999623	1.0029	0.986341	0.989569		0.974839	0.818012	0.469399	0.551692
Q7TSV4	Pgm2	25.5077	25.6437	25.4788	25.8917		0.998869	0.984054	1.00967	0.994695		0.908238	0.206639	0.417555	0.562256
P50428	Arsa	23.6239	23.9569	23.9	24.1858		1.01169	0.988182	1.00955	0.986099		0.419758	0.347631	0.509361	0.386161
Q8R081	Hnrnpl	28.8841	28.4479	28.6559	28.2868		0.992098	1.01305	0.994337	1.01533		0.178999	0.104117	0.696485	0.274309
P31324	Prkar2b	24.4178	24.5529	24.7071	24.584		1.01185	1.00501	1.00127	0.994495		0.312489	0.746729	0.936496	0.6456
Q64674	Srm	26.8663	26.3992	26.653	25.8735		0.99206	1.03013	0.980088	1.0177		0.384615	0.0629235	0.290546	0.234049
P56380	Nudt2	23.5204	23.8679	23.6901	23.7646		1.00722	0.996867	0.995671	0.98544		0.515131	0.849998	0.86716	0.465778
P22437	Ptgs1	23.6976	24.0198	24.0255	23.9751		1.01384	1.0021	0.998139	0.986584		0.535189	0.922881	0.926388	0.513077
Q9D8U8	Snx5	25.5332	25.0379	25.5396	25.0963		1.00025	1.01766	1.00233	1.01978		0.962808	0.248152	0.923518	0.332909
Q64433	Hspe1	28.5132	28.6536	28.6241	28.5287		1.00389	1.00334	0.99564	0.995098		0.654302	0.83606	0.791712	0.602756
Q9D0F3	Lman1	27.3045	27.0916	27.104	26.7837		0.992657	1.01196	0.988634	1.00786		0.431743	0.186203	0.0542609	0.238368
P68181	Prkacb	24.398	24.2229	24.251	23.8677		0.993977	1.01606	0.985333	1.00723		0.466315	0.224755	0.384341	0.573539
P09103	P4hb	30.9879	31.1464	31.1006	30.9439		1.00364	1.00506	0.9935	0.994911		0.58085	0.356508	0.202083	0.415042
P60122	Ruvbl1	27.9221	27.6998	27.9975	27.4161		1.0027	1.02121	0.989758	1.00803		0.632123	0.0509334	0.349928	0.27515
Q505B7	Zbtb8os	23.4579	23.2521	23.3071	23.4368		0.993569	0.994463	1.00795	1.00885		0.586247	0.758851	0.639676	0.39146
P29533	Vcam1	22.2437	22.0839	22.3199	22.344		1.00343	0.998922	1.01178	1.00724		0.849234	0.946453	0.445198	0.677968
Q8BPU7	Elmo1	23.6615	24.0855	23.9746	23.9002		1.01323	1.00311	0.992307	0.982396		0.214671	0.903324	0.785929	0.283003
Q6PGB8	Smarca5	25.2828	24.982	25.1833	24.6541		0.996062	1.02147	0.986874	1.01204		0.688407	0.0801909	0.424253	0.413613
Q91ZW3	Smarca5	25.2828	24.982	25.1833	24.6541		0.996062	1.02147	0.986874	1.01204		0.688407	0.0801909	0.424253	0.413613
P29758	Oat	27.5255	27.3735	27.71	27.5459		1.00671	1.00596	1.0063	1.00555		0.556214	0.10606	0.245506	0.645951
Q9QUM9	Psma6	27.5808	27.2799	27.3742	27.3567		0.992512	1.00064	1.00282	1.01103		0.149356	0.959871	0.862359	0.332657
Q6GQT9	Nomo1	27.0045	26.8082	26.9709	26.6346		0.998756	1.01263	0.993524	1.00732		0.876783	0.359456	0.629752	0.367517
O08688	Capn5	22.4877	22.4664	22.5323	22.5305		1.00198	1.00008	1.00285	1.00095		0.92763	0.997073	0.843653	0.957409
Q9D1A2	Cndp2	28.045	27.8047	28.1332	27.9729		1.00314	1.00573	1.00605	1.00864		0.601685	0.576916	0.635052	0.376188
Q61074	Ppm1g	24.8252	24.9382	24.8966	24.604		1.00288	1.01189	0.986599	0.995468		0.801595	0.36661	0.269477	0.661258
P62806	Hist1h4a	33.5651	33.754	33.1576	33.7762		0.987862	0.981686	1.00066	0.994402		0.00278247	0.0433547	0.94867	0.423163
Q9D1G1	Rab1b	26.5815	26.3363	26.8023	26.4216		1.00831	1.01441	1.00324	1.00931		0.182054	0.14394	0.778722	0.310529
O08691	Arg2	25.6229	25.3545	25.9389	25.0894		1.01233	1.03386	0.989543	1.01059		0.687995	0.28021	0.463014	0.580089
Q99JR1	Sfxn1	24.6836	24.4186	24.795	24.3593		1.00451	1.01789	0.997573	1.01085		0.679688	0.24957	0.881823	0.401672
P10518	Alad	25.4418	25.0491	25.0368	24.762		0.984081	1.0111	0.988538	1.01568		0.216452	0.601209	0.642464	0.394606
Q99LP6	Grpel1	24.2829	24.3985	24.4789	24.1768		1.00807	1.0125	0.99091	0.995261		0.23481	0.00483314	0.233142	0.593111
Q8R4X3	Rbm12	24.1869	23.663	24.2105	23.6488		1.00098	1.02375	0.9994	1.02214		0.92882	0.217613	0.983247	0.294675
Q8R404	Qil1	23.771	23.6749	23.8103	23.9866		1.00165	0.992652	1.01317	1.00406		0.873829	0.629865	0.487872	0.772126
P10107	Anxa1	30.9869	30.63	31.0633	30.5193		1.00247	1.01783	0.996388	1.01165		0.81177	0.0796478	0.676144	0.247176
P56960	Exosc10	23.8685	23.4582	23.693	23.0876		0.992645	1.02622	0.984199	1.01749		0.497427	0.150615	0.486948	0.299757
Q9CQ60	Pgls	28.4915	28.2932	28.8102	28.2053		1.01118	1.02145	0.996892	1.00701		0.0272625	0.0561285	0.793993	0.361796
Q8K3C3	Lzic	24.9266	25.0179	25.2517	24.7617		1.01304	1.01979	0.989762	0.996354		0.193542	0.20047	0.553485	0.76398
Q9JLF6	Tgm1	24.8458	23.9381	23.4096	23.8441		0.942196	0.981779	0.996072	1.03792		0.134125	0.621153	0.913343	0.324724
Q3UQ44	Iqgap2	26.2018	25.8166	26.5845	25.6962		1.0146	1.03457	0.995336	1.01492		0.312992	0.0766505	0.836752	0.457218
P00493	Hprt1	26.7586	26.526	26.9332	26.2676		1.00652	1.02534	0.99026	1.00877		0.389153	0.33911	0.724047	0.483676
O55022	Pgrmc1	26.4901	26.1937	26.7398	26.3506		1.00943	1.01477	1.00599	1.01132		0.271782	0.155749	0.627015	0.31706
O54941	Smarce1	24.2263	24.3006	24.2302	23.6179		1.00016	1.02592	0.971907	0.996943		0.990338	0.194093	0.162098	0.80568
P99026	Psmb4	27.107	27.2295	26.9565	27.0156		0.994447	0.997813	0.992144	0.995502		0.363057	0.816721	0.545839	0.675375
Q9ERD7	Tubb3	26.8112	26.5152	27.3018	26.3592		1.0183	1.03576	0.994115	1.01116		0.0907206	0.0990827	0.767293	0.386834
Q08642	Padi2	25.2369	25.0694	23.6187	25.2492		0.93588	0.935425	1.00717	1.00668		0.196364	0.133308	0.856735	0.890134
Q60809	Cnot7	22.4651	22.4884	22.4952	22.1095		1.00134	1.01745	0.983152	0.998965		0.884633	0.133108	0.158273	0.91376
Q8R332	Nupl1	23.3595	23.4222	23.5319	23.2002		1.00738	1.01429	0.990522	0.997321		0.430379	0.313742	0.512475	0.767595
Q9D666	Sun1	23.0071	22.8797	23.3298	22.797		1.01403	1.02337	0.996383	1.00557		0.219725	0.0517983	0.778573	0.669291
Q8BL97	Srsf7	27.6366	27.4001	27.8468	27.2041		1.00761	1.02363	0.992846	1.00863		0.0393911	0.0424724	0.583345	0.312546
P59999	Arpc4	28.4511	28.2447	28.3816	28.1945		0.997556	1.00663	0.998224	1.00731		0.469668	0.563479	0.907406	0.500063
P63038	Hspd1	30.3709	30.4164	30.5428	30.1767		1.00566	1.01213	0.992121	0.998506		0.3636	0.0206077	0.289197	0.857122
Q8CGA0	Ppm1f	23.4994	23.0661	23.2322	23.6115		0.988629	0.983936	1.02365	1.01879		0.288747	0.445162	0.485403	0.416535
O35640	Anxa8	25.3155	24.2176	24.1415	24.3257		0.953628	0.992429	1.00446	1.04533		0.412354	0.881218	0.891912	0.287687
Q8C1A5	Thop1	26.6794	26.7258	26.7739	26.5107		1.00354	1.00993	0.991954	0.998265		0.572514	0.240676	0.390931	0.819485
Q9QWR8	Naga	25.0177	24.5589	24.7063	24.9244		0.987555	0.991252	1.01488	1.01868		0.276147	0.482605	0.458175	0.312342
Q8BFS6	Cpped1	23.9813	23.6397	23.9147	23.4093		0.997223	1.02159	0.990251	1.01445		0.810759	0.153536	0.560656	0.319073
P02104	Hbb-b1	32.5078	32.9515	32.2648	32.3192		0.992523	0.998317	0.980811	0.986536		0.841667	0.955131	0.330043	0.649795
P02088	Hbb-b1	32.5078	32.9515	32.2648	32.3192		0.992523	0.998317	0.980811	0.986536		0.841667	0.955131	0.330043	0.649795
Q9CRD2	Emc2	24.52	24.2627	24.3902	24.3845		0.994707	1.00024	1.00502	1.01061		0.484858	0.97624	0.618765	0.28747
Q8VH51	Rbm39	26.3333	26.1246	26.3766	26.0324		1.00165	1.01322	0.996473	1.00799		0.761131	0.151992	0.780692	0.457981
Q9WVL2	Stat2	21.6225	21.3632	22.1188	21.5117		1.02295	1.02822	1.00695	1.01213		0.261975	0.324254	0.754243	0.360942
P45591	Cfl2	25.7659	25.6393	25.9242	25.5089		1.00615	1.01628	0.994913	1.00493		0.49201	0.0428081	0.541438	0.614454
Q9CQ89	Cuta	25.2656	25.4414	25.5989	25.3254		1.01319	1.0108	0.99544	0.99309		0.165535	0.371484	0.737053	0.541001
P53395	Dbt	25.1377	25.4043	25.4771	25.8426		1.0135	0.985856	1.01725	0.989505		0.0467384	0.232574	0.266865	0.365166
Q60972	Rbbp4	28.4845	28.5991	28.3667	28.1959		0.995866	1.00606	0.985901	0.995992		0.629038	0.507614	0.226725	0.714252
Q8R326	Pspc1	25.3168	24.9806	25.3447	24.9659		1.0011	1.01517	0.999411	1.01346		0.894246	0.227946	0.969612	0.302673
P57759	Erp29	26.9689	26.7175	27.1657	26.6106		1.0073	1.02086	0.996	1.00941		0.448163	0.0664689	0.763759	0.461668
Q9D898	Arpc5l	25.245	25.5069	25.4253	25.1718		1.00714	1.01007	0.986862	0.989733		0.520132	0.563474	0.489458	0.450587
Q91ZR1	Rab4b	22.9528	22.6343	23.0264	22.8806		1.00321	1.00637	1.01088	1.01407		0.764578	0.719912	0.629929	0.400877
Q9QXT0	Cnpy2	27.5719	27.3215	27.6919	27.107		1.00435	1.02158	0.992149	1.00917		0.56048	0.026615	0.413164	0.292182
Q6PHZ2	Camk2d	26.9148	26.8726	26.8864	26.7897		0.998945	1.00361	0.996915	1.00157		0.940788	0.727202	0.577668	0.889104
P08226	Apoe	25.366	25.7017	25.4379	25.0412		1.00284	1.01584	0.9743	0.986937		0.851256	0.279853	0.112796	0.42686
P57716	Ncstn	25.9576	26.0802	25.8548	25.8707		0.996043	0.999388	0.991967	0.995299		0.5426	0.938575	0.391076	0.5591
Q99K85	Psat1	26.231	25.9326	26.3208	24.354		1.00342	1.08076	0.939127	1.01151		0.82479	0.0417106	0.0727955	0.254277
Q7TPR4	Actn1	31.7891	31.6069	31.8345	31.6172		1.00143	1.00687	1.00033	1.00577		0.834114	0.201299	0.950498	0.412048
Q9CXI5	Manf	26.3667	26.0561	26.6728	25.7788		1.01161	1.03468	0.989358	1.01192		0.200639	0.00659723	0.458023	0.366754
Q9CXS4	Cenpv	23.9365	23.7127	24.0003	24.211		1.00267	0.991298	1.02101	1.00944		0.821565	0.449594	0.074299	0.411313
P97823	Lypla1	25.4368	25.0867	25.6807	24.0981		1.00959	1.06567	0.960591	1.01395		0.267364	0.0465495	0.257881	0.345313
P21956	Mfge8	27.5568	27.8463	27.0267	27.7383		0.980762	0.974346	0.996119	0.989603		0.246191	0.118107	0.801068	0.516365
Q9JJW6	Alyref;Alyref2	27.2059	27.4398	27.8102	27.0954		1.02221	1.02638	0.987451	0.991476		0.186817	0.00881301	0.263445	0.627077
O08583	Alyref;Alyref2	27.2059	27.4398	27.8102	27.0954		1.02221	1.02638	0.987451	0.991476		0.186817	0.00881301	0.263445	0.627077
Q8VED9	Lgalsl	24.3919	23.7914	24.2387	23.6905		0.99372	1.02314	0.995757	1.02524		0.764982	0.149209	0.836235	0.352088
P35285	Rab22a	22.2376	22.086	22.8443	22.6486		1.02728	1.00864	1.02547	1.00686		0.0221681	0.494725	0.0543839	0.487443
P47740	Aldh3a2	25.9817	26.1087	26.2411	26.5162		1.00998	0.989625	1.01561	0.995136		0.278568	0.392807	0.140103	0.407281
Q8VEE4	Rpa1	24.1002	23.8381	24.1572	23.8988		1.00236	1.01081	1.00254	1.01099		0.846646	0.435593	0.86563	0.424652
Q3TUH1	Tamm41	23.4379	23.69	23.7349	23.3907		1.01267	1.01472	0.987367	0.989359		0.280777	0.382722	0.503732	0.427105
Q60931	Vdac3	27.6672	28.1623	27.7024	28.4706		1.00127	0.97302	1.01095	0.982421		0.835725	0.1546	0.674988	0.375353
P50518	Atp6v1e1	25.2546	25.4491	25.5078	25.3458		1.01003	1.00639	0.995938	0.992356		0.494229	0.535524	0.804188	0.692604
P26369	U2af2	27.7724	27.5834	27.6575	27.3426		0.995862	1.01152	0.99127	1.00685		0.304788	0.309589	0.49187	0.3572
P16110	Lgals3	27.3234	27.0225	27.1784	27.1783		0.994693	1	1.00576	1.01114		0.543713	0.999755	0.708339	0.313662
Q9QZQ8	H2afy	28.7458	29.0135	28.7571	29.0279		1.0004	0.990673	1.0005	0.990773		0.961596	0.49568	0.972526	0.34214
Q9CQF3	Nudt21	26.3893	26.0915	26.3359	25.921		0.997974	1.01601	0.993466	1.01142		0.721908	0.324931	0.735225	0.338845
Q9D906	Atg7	23.259	23.3934	23.1004	23.5157		0.99318	0.982337	1.00523	0.994253		0.552235	0.120345	0.581837	0.604947
P09528	Fth1	27.66	28.0029	27.1777	28.0442		0.982561	0.9691	1.00147	0.987755		0.612395	0.0375408	0.879156	0.707314
Q7TMR0	Prcp	24.5689	24.614	24.593	24.5534		1.00098	1.00161	0.997537	0.998166		0.924843	0.915722	0.882787	0.871257
Q8VC88	Gca	22.1618	22.4806	22.5458	22.4793		1.01733	1.00296	0.999942	0.985819		0.38907	0.904359	0.997903	0.421803
Q3UMY5	Eml4	23.8536	24.2873	23.7486	24.6356		0.995598	0.963995	1.01434	0.982142		0.750329	0.0588998	0.682037	0.533379
Q99KC8	Vwa5a	27.6483	27.7579	27.7904	27.602		1.00514	1.00682	0.994384	0.996051		0.343379	0.38454	0.488303	0.499123
O54734	Ddost	28.7612	28.676	28.6765	28.5517		0.997055	1.00437	0.995669	1.00297		0.609165	0.459996	0.515224	0.650138
Q60668	Hnrnpd	28.4434	28.2811	28.7605	28.3577		1.01115	1.01421	1.00271	1.00574		0.176859	0.213012	0.804444	0.467932
Q91ZW2	Pofut1	23.9056	23.7002	23.9629	23.9897		1.0024	0.998884	1.01221	1.00867		0.834119	0.932938	0.381347	0.467547
Q9JHW2	Nit2	26.09	25.881	26.0227	25.1482		0.997421	1.03477	0.971686	1.00807		0.597012	0.0350636	0.0966375	0.348797
Q9CQ65	Mtap	26.1183	25.7264	26.2599	25.6525		1.00542	1.02367	0.997128	1.01523		0.622743	0.247185	0.899223	0.342961
Q8BHN3	Ganab	29.2459	29.2771	29.2347	29.1223		0.999618	1.00386	0.994711	0.998932		0.963936	0.679545	0.472642	0.86313
Q9QZD8	Slc25a10	25.1867	25.0259	25.3118	25.0591		1.00497	1.01008	1.00133	1.00643		0.638904	0.370368	0.92117	0.624503
Q61545	Ewsr1	25.7408	25.8923	25.6095	25.3931		0.994899	1.00852	0.980722	0.994151		0.735187	0.663262	0.384915	0.749304
Q9DBS1	Tmem43	27.7232	27.9175	27.6399	27.8909		0.996995	0.990999	0.999049	0.99304		0.802844	0.522363	0.923649	0.321773
P35293	Rab18	26.4371	26.2895	26.4657	25.7114		1.00108	1.02933	0.978013	1.00561		0.815393	0.218874	0.351889	0.435633
P35441	Thbs1	24.3326	24.4425	24.0378	24.0713		0.987888	0.998609	0.984814	0.995501		0.541728	0.935194	0.326481	0.810203
Q8C6G8	Wdr26	23.0468	22.6595	23.1871	22.5379		1.00609	1.0288	0.994634	1.01709		0.62743	0.211654	0.853641	0.40443
Q64442	Sord	25.8402	25.6719	25.8498	25.9709		1.00037	0.995339	1.01165	1.00656		0.978615	0.747252	0.359847	0.588895
Q921M3	Sf3b3	28.2943	28.069	28.0963	27.6053		0.993003	1.01779	0.983479	1.00803		0.156076	0.275092	0.355762	0.397452
P42567	Eps15	25.8491	25.815	26.0648	25.6301		1.00835	1.01696	0.992835	1.00132		0.358262	0.125595	0.438545	0.858662
Q9CR09	Ufc1	23.9489	24.085	24.0232	23.9806		1.0031	1.00178	0.995668	0.994351		0.538507	0.772298	0.646873	0.521195
P50171	Hsd17b8	23.9994	24.1372	23.92	24.148		0.996693	0.990557	1.00045	0.994289		0.712249	0.303643	0.962062	0.544851
Q9D3E6	Stag1	23.6209	23.3489	23.5823	23.5628		0.998366	1.00083	1.00916	1.01165		0.885249	0.934721	0.501441	0.412794
P27601	Gna13	24.9673	25.1333	24.8945	25.2489		0.99708	0.985961	1.0046	0.993399		0.71041	0.118114	0.56061	0.35893
Q00623	Apoa1	24.1753	24.45	23.7226	24.0322		0.981277	0.98712	0.98291	0.988762		0.450068	0.553519	0.4351	0.646214
Q9JIQ3	Diablo	23.7117	23.8463	23.3608	23.8265		0.985204	0.980456	0.999169	0.994353		0.0298551	0.0427565	0.937668	0.513815
P20065-2		27.5834	28.0488	27.2208	27.4673		0.986855	0.991025	0.979267	0.983405		0.122298	0.588002	0.411893	0.391663
P06797	Ctsl	24.1107	23.2198	23.0971	23.448		0.957961	0.985036	1.00983	1.03837		0.224165	0.534317	0.796964	0.374799
Q9D753	Exosc8	23.037	23.0047	23.1213	22.9923		1.00366	1.00561	0.999457	1.0014		0.848516	0.733583	0.972596	0.93884
Q8BWW9	Pkn2	22.9463	22.8493	23.0036	22.7687		1.0025	1.01032	0.99647	1.00424		0.77617	0.254893	0.580572	0.553173
Q6EDY6	Lrrc16a	23.9804	23.6652	24.3714	23.3091		1.0163	1.04557	0.984954	1.01332		0.229296	0.00362032	0.267112	0.371649
P15864	Hist1h1c	29.6767	30.0248	29.8931	30.2851		1.00729	0.987056	1.00867	0.988405		0.541606	0.342786	0.576982	0.396902
Q9D1L9	Lamtor5	24.56	24.2449	24.5972	24.1836		1.00151	1.0171	0.997471	1.013		0.888012	0.217725	0.889475	0.436563
P20060	Hexb	25.2611	24.833	25.6303	25.0875		1.01461	1.02164	1.01025	1.01724		0.459091	0.462024	0.758123	0.48565
Q0VGB7	Ppp4r2	24.6292	24.6813	24.8067	24.9904		1.00721	0.992649	1.01252	0.997887		0.430245	0.590957	0.378393	0.819049
Q8BYK6	Ythdf3	23.0931	22.7886	23.1111	22.7883		1.00078	1.01416	0.999991	1.01336		0.928084	0.161379	0.999565	0.36162
Q9WV55	Vapa	24.3901	24.1857	24.6272	24.6194		1.00972	1.00032	1.01793	1.00845		0.228512	0.960963	0.0289645	0.311919
P42225	Stat1	27.1017	26.7604	27.3279	26.7306		1.00834	1.02234	0.998886	1.01275		0.50841	0.397469	0.96717	0.398036
O55137	Acot1	27.6744	27.7662	27.5583	27.6165		0.995806	0.997892	0.99461	0.996694		0.74705	0.863643	0.554609	0.741725
Q32Q92	Acot1	27.6744	27.7662	27.5583	27.6165		0.995806	0.997892	0.99461	0.996694		0.74705	0.863643	0.554609	0.741725
Q8BWN8	Acot1	27.6744	27.7662	27.5583	27.6165		0.995806	0.997892	0.99461	0.996694		0.74705	0.863643	0.554609	0.741725
P45878	Fkbp2	25.9092	26.1289	26.1861	25.9158		1.01069	1.01043	0.991844	0.991589		0.176056	0.167683	0.595427	0.587954
Q9JHR7	Ide	26.9993	26.4967	26.4622	25.3176		0.980106	1.04521	0.955501	1.01897		0.242759	0.130573	0.143668	0.344729
Q01514	Gbp2	27.2787	27.2033	27.2757	27.1102		0.999889	1.00611	0.996576	1.00277		0.995653	0.781828	0.831523	0.843706
Q9Z0E6	Gbp2	27.2787	27.2033	27.2757	27.1102		0.999889	1.00611	0.996576	1.00277		0.995653	0.781828	0.831523	0.843706
P19137	Lama1	26.3166	25.2867	25.1512	24.8934		0.955715	1.01035	0.984449	1.04073		0.352963	0.799584	0.591124	0.307777
Q9D1H7	Get4	22.7437	22.8792	22.9845	22.4161		1.01059	1.02536	0.979757	0.99408		0.155312	0.0659026	0.176189	0.492358
P26350	Ptma	28.1457	28.1702	27.5236	28.0307		0.977899	0.98191	0.995047	0.999128		0.25819	0.248712	0.622737	0.954201
Q8BTS4	Nup54	24.4792	24.4587	24.6221	23.9199		1.00584	1.02936	0.977971	1.00084		0.599721	0.107421	0.225304	0.945314
Q9R0P6	Sec11a	25.8391	25.9238	25.8398	26.0171		1.00003	0.993184	1.0036	0.996733		0.996747	0.500738	0.740598	0.66863
Q8BJY1	Psmd5	26.5501	26.4641	26.5766	26.379		1.001	1.00749	0.996784	1.00325		0.852643	0.349346	0.73035	0.661052
Q9JL62	Gltp	24.5976	24.8992	24.6182	24.7266		1.00084	0.995615	0.993069	0.987887		0.93222	0.79807	0.778584	0.553535
Q7TNE3	Spag7	23.688	23.8696	23.6012	23.7729		0.996334	0.992776	0.995951	0.992394		0.700326	0.51025	0.864805	0.702434
Q6ZWQ0	Syne2	23.5707	23.5013	23.864	23.5967		1.01244	1.01133	1.00406	1.00295		0.234072	0.306975	0.709587	0.772102
Q11011	Npepps	27.5893	27.4142	27.2756	27.3119		0.988628	0.998672	0.996266	1.00639		0.0701968	0.888556	0.695138	0.293912
Q8BKE6	Cyp20a1	23.3818	23.2429	23.4659	23.4441		1.00359	1.00093	1.00866	1.00598		0.714921	0.955455	0.661983	0.621989
Q6R891	Ppp1r9b	22.6329	22.7815	22.9277	22.9793		1.01303	0.997755	1.00868	0.993477		0.0794886	0.754743	0.438217	0.509013
Q99KJ8	Dctn2	26.5974	26.4325	26.8213	26.2214		1.00842	1.02288	0.992015	1.00624		0.281716	0.0513288	0.490528	0.482062
Q62093	Srsf2	26.3983	26.4636	26.3787	25.9197		0.999259	1.01771	0.979447	0.997532		0.944115	0.306705	0.309335	0.869748
P36536	Sar1a	25.4747	25.1789	25.501	25.4313		1.00103	1.00274	1.01002	1.01175		0.921095	0.828582	0.477777	0.327571
Q9CWZ3	Rbm8a	25.5458	25.0979	25.7397	25.3544		1.00759	1.0152	1.01022	1.01785		0.609045	0.387595	0.672343	0.431429
Q923T9	Camk2g	23.446	23.7787	23.1516	23.9899		0.987444	0.965055	1.00888	0.986008		0.537093	0.159875	0.740053	0.561823
Q9D0M5	Dynll2	23.1619	23.1686	22.7993	22.7958		0.984345	1.00016	0.983909	0.999712		0.388992	0.990715	0.262409	0.987463
O35593	Psmd14	26.6293	26.3288	26.2357	25.8524		0.985219	1.01482	0.981906	1.01141		0.0157124	0.257329	0.317667	0.410348
Q3TBT3	Tmem173	23.7465	23.9775	24.1845	24.2445		1.01845	0.997527	1.01114	0.990368		0.163491	0.860169	0.530776	0.529247
Q9WUM4	Coro1c	26.3297	26.2556	26.3749	26.0547		1.00172	1.01229	0.992347	1.00282		0.829675	0.490079	0.656652	0.697567
O55135	Eif6	25.7636	25.4677	25.4076	25.1511		0.986182	1.0102	0.98757	1.01162		0.0942761	0.395451	0.415182	0.353798
Q8R0F3	Sumf1	25.8323	25.2755	25.2337	25.2183		0.976828	1.00061	0.997738	1.02203		0.389213	0.98057	0.92483	0.406058
Q6P9R2	Oxsr1	25.3427	25.1655	25.5225	25.2301		1.00709	1.01159	1.00257	1.00704		0.201344	0.156762	0.833077	0.516682
Q8CFI7	Polr2b	26.2958	27.136	25.0535	26.3942		0.952759	0.949208	0.972661	0.969035		0.0363962	0.445105	0.719381	0.501142
Q64435	Ugt1a6	25.3243	25.2657	24.9555	25.2681		0.985436	0.987628	1.0001	1.00232		0.384864	0.415545	0.993031	0.866078
Q62452	Ugt1a6	25.3243	25.2657	24.9555	25.2681		0.985436	0.987628	1.0001	1.00232		0.384864	0.415545	0.993031	0.866078
P70691	Ugt1a6	25.3243	25.2657	24.9555	25.2681		0.985436	0.987628	1.0001	1.00232		0.384864	0.415545	0.993031	0.866078
Q63886	Ugt1a6	25.3243	25.2657	24.9555	25.2681		0.985436	0.987628	1.0001	1.00232		0.384864	0.415545	0.993031	0.866078
Q3THE2	Myl12b	29.8549	29.9557	29.6983	29.5522		0.994757	1.00495	0.986529	0.996635		0.459359	0.524106	0.189442	0.720736
Q9DBR7	Ppp1r12a	26.4741	26.1305	26.7453	25.7556		1.01024	1.03843	0.985653	1.01315		0.524167	0.0827708	0.548954	0.520902
Q3U5Q7	Cmpk2	24.6169	24.9492	24.8474	24.6945		1.00936	1.00619	0.98979	0.986681		0.591908	0.695577	0.624282	0.55093
Q11136	Pepd	25.6577	25.7676	25.4861	25.7395		0.99331	0.990155	0.998911	0.995738		0.358955	0.241738	0.929215	0.700211
Q9D554	Sf3a3	26.4287	26.0989	26.4728	25.9404		1.00167	1.02052	0.993929	1.01264		0.829264	0.125806	0.723503	0.374848
Q9CVB6	Arpc2	28.1778	27.8205	28.0055	28.088		0.993884	0.997063	1.00961	1.01284		0.262639	0.837041	0.705945	0.555221
P47753	Capza1	27.5892	27.4772	27.743	27.2927		1.00558	1.0165	0.993283	1.00407		0.200763	0.146425	0.614945	0.647835
Q8BW96	Camk1	23.4088	23.3241	23.7679	23.3207		1.01534	1.01918	0.999857	1.00363		0.123263	0.0812128	0.989262	0.71479
Q91YS8	Camk1	23.4088	23.3241	23.7679	23.3207		1.01534	1.01918	0.999857	1.00363		0.123263	0.0812128	0.989262	0.71479
Q8VDN2	Atp1a1	29.8966	30.0495	30.1154	29.9953		1.00732	1.00401	0.998195	0.99491		0.344063	0.597856	0.826342	0.539558
Q9CQR6	Ppp6c	23.9756	24.1124	24.1292	23.7502		1.00641	1.01596	0.984979	0.994326		0.481771	0.224124	0.352922	0.641725
O55242	Sigmar1	22.8032	22.8093	22.4554	22.786		0.984747	0.985489	0.998978	0.999731		0.305461	0.331496	0.931258	0.981708
P63087	Ppp1cc	25.1856	25.0072	25.1209	24.8624		0.99743	1.0104	0.99421	1.00714		0.59251	0.297048	0.650004	0.460038
Q9JLI6	Scly	24.7296	24.4798	25.0545	24.3526		1.01314	1.02882	0.994802	1.0102		0.207274	0.0448378	0.75302	0.482482
Q8VHX6	Flnc	27.1733	27.1786	27.1575	27.1088		0.99942	1.0018	0.997434	0.999806		0.981707	0.921184	0.851211	0.993057
Q9QZ06	Tollip	24.8268	24.6681	24.7944	24.4652		0.998696	1.01346	0.991773	1.00643		0.853578	0.139667	0.396101	0.433422
[truncated: 447 more rows]
